# Supplementary material for: Prediction of gait trajectories based on the Long Short Term Memory neural networks
Source: PLoS One. 2021 Aug 5;16(8):e0255597. doi: 10.1371/journal.pone.0255597 (PMC8341582; doi:10.1371/journal.pone.0255597)
Supplement: S1 Data — (CSV) [file pone.0255597.s002.csv]

X1	X2	X3	Y4	Y5	Y6
-0.541284322	-1.484077704	1.515281656	-0.807619146	-1.299078333	1.112827797
-1.033408817	-1.119111518	1.174855532	-0.360213039	0.643176095	-0.843086685
-1.163082197	-0.510108385	0.558296297	0.153252774	0.618273012	-0.818490522
-0.769763711	-0.460183347	0.495832285	0.761607208	-0.550548886	0.530905982
-0.005719453	-0.809220261	0.897471165	0.481408434	-0.495659687	0.703570865
0.630838491	-0.847961995	0.976061097	0.219779438	-0.515819779	0.739120661
0.878270971	-0.35381681	0.406105031	0.130719058	-0.376862745	0.438589858
0.778819258	0.149157946	-0.192956502	0.237909021	-0.098017701	-0.016577263
0.605353876	0.23987129	-0.285900252	0.360354543	0.140847331	-0.344884071
0.512743254	0.148125013	-0.153940816	0.248540826	0.089073929	-0.254385362
0.493895827	0.151478923	-0.150984174	0.15145314	-0.061283879	0.03799245
0.465703891	0.24675169	-0.25402201	0.240540377	-0.136650437	0.215053491
0.403342584	0.308969274	-0.314964023	0.337833208	-0.204670802	0.300764455
0.359702294	0.302583359	-0.303645422	0.042137349	0.167936535	-0.153806629
0.333272972	0.294886561	-0.292327515	-0.137215516	0.351669798	-0.397399686
0.261867544	0.300055044	-0.29625403	0.01807962	0.242263843	-0.256120862
0.095788686	0.326029649	-0.31334086	0.155039171	0.197790044	-0.175746796
0.102799409	0.302829295	-0.29048501	-0.025677516	0.201119522	-0.223816972
0.598716489	0.223519607	-0.212409001	-0.454245175	0.006913989	-0.085440551
0.599819549	0.19612779	-0.175159251	-0.537649792	-0.298950508	0.264223838
0.231590799	0.277136131	-0.251743727	-0.309096126	-0.276754731	0.305739202
0.360285962	0.300489681	-0.286134963	-0.245859491	0.033467692	0.03986767
0.40738008	0.16724386	-0.187993217	-0.322634718	0.158545809	-0.074792061
0.432850275	-0.01726519	-0.034848604	-0.435627874	0.080485869	-0.036642743
0.459961797	-0.202444087	0.147922319	-0.445202717	-0.025565363	0.031673655
0.42692208	-0.378646148	0.345273576	-0.371956377	-0.15997955	0.086712606
0.249788235	-0.516394459	0.503133589	-0.269149976	-0.225335423	0.044768228
-0.028834783	-0.641474785	0.629198465	-0.210307473	-0.148140093	-0.049694961
-0.3429419	-0.765701871	0.762476343	-0.431028215	0.344190349	-0.50162257
-0.807399358	-0.927252338	0.935158834	-0.630364299	1.019179018	-1.057366959
-1.568585854	-1.162694718	1.127532037	-0.559299215	1.462952709	-1.155167958
-2.220912608	-1.482058373	1.412247379	-0.170254465	1.427568377	-0.432271265
-2.389256166	-1.744128427	1.745530382	0.168226712	1.408571033	0.052471561
-2.525277732	-1.758716315	1.815175158	0.274328094	1.583936032	-0.727788428
-2.857176557	-1.496714387	1.492723031	0.798180568	1.255486397	-1.275683638
-2.365363081	-1.170472316	1.081384066	1.602514865	0.62732591	-0.695243725
-0.52423854	-0.895235906	0.781737408	2.181963813	0.199557784	-0.052674748
1.27520483	-0.669504511	0.549086466	1.812747232	0.23833627	-0.687546653
1.855814633	-0.447992109	0.305920574	1.023546016	0.43890249	-1.475948312
1.643418671	-0.210909239	0.101244124	0.787275903	0.392244393	-1.212033114
1.199704656	0.03728813	-0.054232721	0.905994726	0.181811807	-0.648252277
0.733049593	0.284187092	-0.205677864	0.776603717	0.16194686	-0.583127709
0.593924035	0.489754562	-0.304257069	0.507571705	0.199985274	-0.724123365
0.733788679	0.676251587	-0.432541875	0.520068669	-0.181809651	-0.544019403
0.688412154	0.911438318	-0.752373858	0.600239734	-0.362227231	-0.38287156
0.434124974	1.197277159	-1.169920244	0.47920051	0.169963502	-0.490027747
0.193652144	1.52280784	-1.553017183	0.412164509	0.454749812	-0.283969457
-0.135888691	1.856619817	-1.883090991	0.420942775	0.691523721	-0.130713813
-0.524028458	2.087827101	-2.09154231	0.275086291	0.900277969	-0.122373686
-0.769856405	2.209029056	-2.23297459	-0.178951301	0.639285741	0.161033597
-0.54056751	2.217214588	-2.289984062	-1.033057833	-0.618486487	1.123557134
0.23205823	2.021168677	-2.12419193	-2.054980845	-2.735967973	2.879741177
0.958776949	1.395705281	-1.513484	-3.081884663	-3.647947354	3.705440654
1.027080465	0.183564621	-0.256241558	-3.508877928	-2.7716969	2.739567054
0.466251976	-1.043753642	1.054550589	-1.976843416	-2.480469349	2.318175335
-0.213744966	-1.445121708	1.473725187	-0.295047245	-1.086716382	0.906290546
-0.65246861	-1.127651774	1.164913724	-0.155632435	1.083878626	-1.294844207
-1.04102607	-0.536833862	0.611928234	0.011855853	1.368350012	-1.59440177
-0.988006925	-0.371002347	0.451004715	0.571604537	-0.381451268	0.327765278
-0.371481864	-0.671486738	0.754813292	0.466942787	-0.727080406	0.924189114
0.324903372	-0.833025115	0.941330879	0.208386483	-0.47625177	0.752373601
0.642789971	-0.455607618	0.514660036	0.080376723	-0.243568231	0.363860499
0.681507408	0.06743782	-0.100741164	0.184597994	-0.189784389	0.11117491
0.642744039	0.202764744	-0.248365177	0.315478255	0.115708315	-0.270964123
0.576329605	0.08287719	-0.072525293	0.279482329	0.059049554	-0.183546427
0.525903318	0.079497651	-0.055419685	0.238284739	-0.275076003	0.210860718
0.531644268	0.185044679	-0.190988823	0.207959337	-0.246529038	0.259080336
0.429673076	0.32468864	-0.343995118	0.156056608	-0.089005144	0.156708963
0.26412041	0.437419606	-0.447812686	0.105110649	0.128325452	-0.102266251
0.225019984	0.402132179	-0.402683484	0.039863997	0.378893691	-0.409195897
0.257950049	0.288527661	-0.289729732	0.079221952	0.297002217	-0.308448143
0.282956013	0.234386735	-0.236716326	0.076162021	0.197757771	-0.198023408
0.270907543	0.216365836	-0.221076349	-0.021033857	0.254394539	-0.26107896
0.224084241	0.234868786	-0.230327367	-0.044333961	0.04339483	-0.083199583
0.270320998	0.261080497	-0.230843005	-0.082810289	-0.173883582	0.100500714
0.312183052	0.300410049	-0.261149471	-0.011813683	-0.278210409	0.279622645
0.403432608	0.254574913	-0.225254167	0.102572722	-0.295189897	0.441655288
0.436715428	0.139179694	-0.158214068	-0.280255023	0.068350488	-0.001301793
0.37578806	0.033890352	-0.083031568	-0.496511822	0.154818512	-0.192331684
0.368694337	-0.122512506	0.086929021	-0.487907463	0.027507947	-0.064281159
0.337307681	-0.31439108	0.291818165	-0.389881102	-0.117300689	0.050545728
0.151915373	-0.467516468	0.443519939	-0.303968083	-0.162980179	-0.008297606
-0.107861288	-0.582547323	0.55343887	-0.325961509	-0.029662761	-0.180577296
-0.334860672	-0.690449782	0.684296847	-0.369212449	0.196117953	-0.338984833
-0.623827544	-0.857420441	0.899099516	-0.382187893	0.562731972	-0.560032495
-1.306004644	-1.106918415	1.113180225	-0.635213197	1.33884409	-1.184853146
-2.125779863	-1.395775265	1.311718972	-0.45118153	1.590242193	-0.904977068
-2.459492168	-1.66223208	1.586899867	0.095336851	1.409707492	-0.036587601
-2.443843001	-1.786342191	1.785078621	0.37048101	1.429443868	-0.218542009
-2.575624427	-1.619224291	1.635650263	0.732557912	1.31274937	-0.893519699
-2.35743019	-1.284571441	1.250333705	1.225148023	0.910584838	-0.993247596
-1.039525318	-0.981049589	0.883210285	1.818149087	0.373711757	-0.457779531
0.644033665	-0.749028664	0.616082623	1.881966204	0.192358644	-0.571675668
1.481355864	-0.534122833	0.389737972	1.262812631	0.339415214	-1.225558033
1.501715745	-0.297986336	0.180160526	0.992216701	0.394643282	-1.125164971
1.256879358	-0.04714082	0.012588533	0.958094028	0.264070649	-0.759498013
0.968879201	0.173834573	-0.100523804	0.851076162	0.186320689	-0.637874968
0.722988787	0.396459308	-0.231842421	0.62554595	0.118636068	-0.668342264
0.750832877	0.598519448	-0.372325737	0.516649592	-0.073636194	-0.601633635
0.787123462	0.823187422	-0.627989884	0.650823976	-0.392093883	-0.31024771
0.499739024	1.112069494	-1.063189014	0.519095803	-0.070955695	-0.438957005
0.252716791	1.381309607	-1.434841149	0.340835043	0.402565577	-0.489809044
0.114695852	1.651195127	-1.732937673	0.384091031	0.567669124	-0.245331322
-0.130232101	1.9220586	-1.978145121	0.260467118	0.899126934	-0.196983839
-0.422675008	2.1114208	-2.129570308	-0.063043454	0.862560075	-0.054848719
-0.486476491	2.222944115	-2.232370823	-0.571951133	0.059953725	0.565165008
-0.162383284	2.223161342	-2.255015258	-1.275147614	-1.684122703	1.959020168
0.388183414	1.878894799	-1.947864825	-2.318577954	-3.236355659	3.321496727
0.771235149	0.883518313	-0.979094037	-3.496234868	-2.980746031	3.074553208
0.602241591	-0.506237445	0.448176021	-3.068330071	-2.392031878	2.377297175
-0.036048847	-1.417474831	1.410364878	-1.093739399	-1.921969046	1.740033796
-0.539909093	-1.416107328	1.443169463	-0.311064429	-0.175575974	-0.045432662
-0.932812348	-0.830483641	0.915627829	-0.292425222	1.372097479	-1.60394183
-0.931873786	-0.440097532	0.545618187	0.399458877	-0.110299743	-0.037424584
-0.476212154	-0.618999569	0.703567412	0.738244532	-0.929491535	1.042149626
0.150449897	-0.853535301	0.952780138	0.357553948	-0.446692363	0.72779755
0.595935034	-0.578549768	0.657295543	0.165131923	-0.293903913	0.491406356
0.705033226	-0.040455139	0.034111231	0.204312829	-0.168371238	0.167691634
0.663627898	0.177511669	-0.228926311	0.230743817	0.09650718	-0.26657276
0.571861255	0.118376289	-0.130802021	0.211945371	0.188636813	-0.331747941
0.480030718	0.121806945	-0.091988586	0.245383275	-0.104061251	0.077396443
0.498115401	0.176717128	-0.156291846	0.261182172	-0.224151595	0.222509218
0.570468629	0.213883251	-0.226058805	0.195919234	-0.095157747	0.104382349
0.553728177	0.260432056	-0.277337393	0.100848898	0.094904841	-0.076060588
0.384298168	0.319633057	-0.324284373	0.030913825	0.135495312	-0.153383743
0.194619423	0.36517862	-0.360439954	-0.002461984	0.147234826	-0.186642625
0.100688975	0.353480644	-0.344966452	0.029041809	0.163881041	-0.184940289
0.127280474	0.312426687	-0.305988466	0.039990855	0.231671069	-0.21127062
0.173179021	0.26611646	-0.258877607	0.043233073	0.243398481	-0.238879601
0.192857556	0.203979581	-0.186125461	0.047985113	0.21561332	-0.230702368
0.234908804	0.18445025	-0.163221195	-0.017239253	0.034093376	-0.006011886
0.291283876	0.243331502	-0.228201859	-0.040019638	-0.310490526	0.389767543
0.383190464	0.238250109	-0.23349926	-0.096805647	-0.314833487	0.373268964
0.428397814	0.138898049	-0.160207011	-0.275672793	-0.060247623	0.032958831
0.39395056	0.050293013	-0.084716858	-0.34654016	-0.066881461	0.018324817
0.315429932	-0.050587004	0.017715468	-0.438677138	-0.045738208	0.000146678
0.274567846	-0.258191994	0.22139371	-0.410275467	-0.052562432	-0.037225861
0.128479487	-0.444431369	0.408156829	-0.287923374	-0.079945218	-0.110077203
-0.162522996	-0.551800971	0.514437422	-0.253357936	-0.039543441	-0.155560777
-0.385846811	-0.684483882	0.658989608	-0.307239444	0.093935213	-0.170969574
-0.698335007	-0.844565489	0.87040532	-0.60733915	0.70492947	-0.717908327
-1.360316649	-1.067908733	1.102865921	-0.773521045	1.379373268	-1.232902544
-2.060865352	-1.416150857	1.396729475	-0.380719119	1.476863899	-0.746851899
-2.315889976	-1.754009792	1.745944977	0.080654535	1.354693885	-0.012440698
-2.45028913	-1.814409709	1.848355601	0.193426927	1.561047161	-0.44993235
-2.81806579	-1.546795578	1.554316618	0.594365398	1.44195898	-1.173701055
-2.543232844	-1.244107408	1.195112008	1.458634493	0.795509597	-0.847165844
-0.968030058	-1.004013919	0.941456239	2.343346715	0.352190724	0.015740079
0.902874607	-0.746342159	0.694115709	2.104112482	0.203623819	-0.446514759
1.763501057	-0.474985913	0.371518232	1.015680425	0.310336002	-1.664879885
1.807587377	-0.265653665	0.136677783	0.807821793	0.41076805	-1.3858312
1.586561821	-0.096222386	0.048260418	0.940126827	0.373052108	-0.715377133
1.082786872	0.179964028	-0.125137815	0.80694769	0.260896552	-0.580330529
0.638870403	0.513628334	-0.368362347	0.671797012	0.10666882	-0.568545906
0.598554404	0.742943311	-0.547758231	0.67032138	-0.28068842	-0.517745679
0.733740276	0.849505834	-0.724816293	0.551113029	-0.351641354	-0.580694411
0.659276788	1.056328913	-1.033915607	0.395165793	0.250971236	-0.60825198
0.354512007	1.412405919	-1.441812572	0.455045637	0.373617279	-0.259653799
-0.124585768	1.803165201	-1.850549552	0.420878679	0.6227789	-0.151919555
-0.568599499	2.098009989	-2.127134028	0.312681279	0.917953283	-0.15873063
-0.744267196	2.261238053	-2.273849078	-0.084669162	0.786918024	0.039065716
-0.422664659	2.280183129	-2.287641343	-0.943462591	-0.353750956	0.915038509
0.262614425	2.112607553	-2.131584678	-1.963894163	-2.60388969	2.828425362
0.840374168	1.542646025	-1.613209527	-3.089799683	-3.800286712	3.923498539
0.889494378	0.342318831	-0.445871997	-3.635371865	-2.956749461	2.977527125
0.365973069	-1.026812972	0.965086739	-2.226743265	-2.433327675	2.251393051
-0.319775404	-1.575586921	1.57624443	-0.562215336	-0.856066967	0.600292849
-0.771608321	-1.264953807	1.335525193	-0.299062326	1.266958356	-1.538381056
-1.105673787	-0.644194798	0.779875732	0.088036598	1.150796366	-1.392915986
-0.917414917	-0.50749381	0.619716353	0.779272597	-0.866518935	0.881359937
-0.206020664	-0.774780232	0.876395943	0.517955413	-0.989807971	1.271863737
0.527240774	-0.778654246	0.888052502	0.122617275	-0.433838122	0.683636846
0.822027625	-0.33336452	0.375098602	0.059259972	-0.074322911	0.134844317
0.818733195	0.027230273	-0.063542997	0.236157673	0.002570248	-0.100712425
0.728112128	0.052462981	-0.094522465	0.274783431	0.104828466	-0.307359826
0.543899047	0.046327521	-0.066184004	0.213623671	-0.007633555	-0.123428173
0.404682761	0.156984778	-0.162928703	0.25623794	-0.187193943	0.189745547
0.481593598	0.220946713	-0.215561196	0.356125269	-0.289603246	0.340003689
0.621528853	0.214144682	-0.207210604	0.259702921	-0.166601026	0.173095394
0.538560341	0.248306489	-0.245575701	0.069603393	0.116002678	-0.149983466
0.281570526	0.363834885	-0.362157406	0.031248018	0.212069122	-0.208756874
0.165083878	0.396160339	-0.399061486	0.013634725	0.335935692	-0.315411724
0.203459075	0.355632083	-0.34967655	0.036388919	0.354752151	-0.326518263
0.205880992	0.343737121	-0.323512846	0.054059927	0.33514617	-0.283303227
0.229768255	0.322207627	-0.306240498	0.018262288	0.19321935	-0.175573246
0.273714755	0.327404198	-0.301062551	-0.038008859	-0.117805739	0.079244625
0.318521784	0.339378828	-0.309945021	0.035791486	-0.45268295	0.46096783
0.393162009	0.269050196	-0.258339766	-0.157520546	-0.345747327	0.369434613
0.434423786	0.112735237	-0.138675662	-0.395132671	-0.028701201	0.066095043
0.391356466	-0.058486675	-0.019783297	-0.456099382	0.111989347	-0.055686901
0.325507224	-0.195065865	0.119158188	-0.454866514	0.060632243	-0.071781107
0.270585645	-0.345094043	0.311702145	-0.357136346	-0.034195066	-0.092372032
0.129619416	-0.499885039	0.484240598	-0.256842537	-0.153984799	-0.037351195
-0.138102152	-0.615786163	0.602161966	-0.303969511	-0.072485159	-0.098291648
-0.454095	-0.755658341	0.754664105	-0.462512198	0.34146079	-0.457536454
-0.947337581	-0.954779958	0.967669135	-0.56755281	0.918167614	-0.923857931
-1.70913618	-1.242799051	1.217735399	-0.610044601	1.532297969	-1.223612886
-2.393066091	-1.556102635	1.479320948	-0.301498062	1.736734502	-0.718564434
-2.559226183	-1.780591247	1.738999288	0.248552445	1.6335591	-0.138985745
-2.605543542	-1.753473349	1.764192132	0.600260687	1.518810626	-0.643754759
-2.705267432	-1.459186145	1.465615811	1.026953378	1.200080436	-1.156533582
-2.050711288	-1.104148651	1.063968668	1.602097052	0.603077661	-0.798199281
-0.367848735	-0.844695247	0.756086689	2.082648965	0.143587692	-0.322931117
1.147525499	-0.638112824	0.504589395	1.80176609	0.127556621	-0.627327838
1.704673949	-0.413720599	0.263013152	1.107018538	0.326595588	-1.09103754
1.591029971	-0.145559851	0.059806673	0.694802161	0.370086615	-1.104208566
1.15209146	0.13875107	-0.119479099	0.587632103	0.18716682	-0.896504414
0.689896587	0.405462737	-0.283722697	0.714785855	0.049478983	-0.456457593
0.713049574	0.586377403	-0.338108072	0.837640714	-0.043940277	-0.184094915
0.886159141	0.734538133	-0.458844606	0.558028898	-0.26698102	-0.492972371
0.641383612	0.997747821	-0.852891448	0.509810772	-0.22467226	-0.550903068
0.364844807	1.300680442	-1.28675629	0.447659003	0.274043725	-0.553526698
0.230667354	1.580301122	-1.633721035	0.351649326	0.600877226	-0.352798247
-0.019167291	1.863946653	-1.900772386	0.341442191	0.860917784	-0.188766915
-0.391482961	2.09790787	-2.097938029	0.204627785	0.88716372	-0.104307163
-0.609601438	2.241122249	-2.25339736	-0.282121896	0.364001161	0.309828618
-0.305635499	2.265560692	-2.311907193	-1.254350675	-1.153312692	1.503432557
0.421355902	2.010114098	-2.079893498	-2.397378627	-3.146111407	3.279115478
0.953688718	1.126447341	-1.222037281	-3.439528383	-3.445952914	3.541058358
0.814808502	-0.273081134	0.203266578	-3.318523255	-2.567301749	2.504382186
0.16711623	-1.32608805	1.303598487	-1.347443946	-2.325829613	2.123013008
-0.352209254	-1.461317135	1.453842592	-0.19871166	-0.912859375	0.70811127
-0.836734332	-0.933184585	0.970103365	-0.169811127	1.517052516	-1.736854288
-1.088710565	-0.402869641	0.504148813	0.129964195	1.057520124	-1.264395291
-0.814255642	-0.435249645	0.562904901	0.641408657	-0.591906237	0.589624381
-0.132004574	-0.73961347	0.871293138	0.535670612	-0.990219845	1.201566497
0.505566208	-0.711573384	0.802826154	0.261510937	-0.685014997	0.875508249
0.786327191	-0.249386245	0.241215544	0.13828598	-0.212918822	0.278043513
0.713633963	0.220030447	-0.290364972	0.205979987	-0.05540677	-0.016736029
0.563096592	0.292830403	-0.333378563	0.283180741	0.146589101	-0.293092757
0.507598651	0.17491257	-0.155708974	0.337309299	-0.007385129	-0.045632983
0.495557089	0.188656588	-0.15752897	0.141855915	-0.044740471	0.050890564
0.449576239	0.281015516	-0.273625067	0.011234038	0.081043623	-0.078239488
0.390793994	0.30095658	-0.307383606	0.027613892	0.094348128	-0.115740557
0.336374468	0.275131064	-0.281938179	0.074745723	0.085332058	-0.108016046
0.317921979	0.254930103	-0.251833087	0.092597875	0.08793838	-0.091454068
0.34146162	0.20871877	-0.200271602	0.004288931	0.274675005	-0.271040309
0.322055485	0.170075958	-0.172338015	0.023371951	0.286349452	-0.260370908
0.264635532	0.177360198	-0.186079373	0.048884454	0.158603849	-0.158859294
0.231907589	0.235088468	-0.232220708	0.02889857	0.033156411	-0.078655182
0.288071443	0.290610766	-0.277900466	-0.004846385	-0.159072386	0.179721465
0.435298446	0.263705093	-0.250846261	0.053820306	-0.37343814	0.48906989
0.478730619	0.182719673	-0.1905389	-0.170159988	-0.170263255	0.147392134
0.418744816	0.114461734	-0.131623588	-0.329821827	-0.106601857	-0.011790584
0.422500715	0.0223217	-0.017183411	-0.479213198	0.016642283	-0.04875249
0.471815243	-0.144000283	0.161203689	-0.536024255	0.129937161	-0.104852986
0.403652906	-0.308057782	0.331903656	-0.374992784	0.004620899	-0.068715277
0.144989324	-0.477279064	0.452331473	-0.149284	-0.19921884	0.087396817
-0.157450828	-0.668551087	0.573538634	-0.128142676	-0.237053985	0.124497109
-0.417968971	-0.863538205	0.781346052	-0.599295367	0.399637563	-0.594389551
-0.920435785	-1.086479596	1.027409673	-0.903295201	1.229600022	-1.330960205
-1.644254831	-1.357849734	1.297283319	-0.620905361	1.653034427	-1.225899672
-2.346646236	-1.608571284	1.536629671	0.012151284	1.552397548	-0.357974781
-2.668991275	-1.782520893	1.750811103	0.397611909	1.448783855	0.053484625
-2.771351617	-1.750587444	1.796591329	0.54449183	1.517945756	-0.647098828
-2.950420667	-1.461043664	1.520219997	0.987797901	1.198895176	-1.175336528
-2.491184776	-1.090933102	1.065722527	1.676940072	0.400156277	-0.686751359
-0.882166334	-0.763319104	0.635026449	2.212113118	-0.007175093	-0.199487328
0.960459904	-0.524613499	0.38941679	1.783393743	0.356551773	-0.788107404
2.01518114	-0.34911481	0.277141382	0.958903845	0.468548565	-1.395420008
2.151733136	-0.177358824	0.155473577	0.539360453	0.225088764	-1.337830284
1.593671234	0.071789275	-0.045213854	0.627545872	0.251731478	-0.90502848
0.867496263	0.382839556	-0.272721934	1.054241516	0.140490764	-0.177907848
0.733942986	0.564136142	-0.359260482	0.961548344	-0.05640776	-0.197928841
0.867470515	0.684395523	-0.488184566	0.381796536	-0.132049551	-0.795611613
0.574995498	0.953272136	-0.88323205	0.209470873	0.092602772	-0.818428455
0.227454224	1.294819776	-1.310119553	0.423680608	0.355015802	-0.419637272
0.134138939	1.615967155	-1.636006441	0.674664751	0.382190634	-0.047350903
-0.044573119	1.923031164	-1.917662005	0.468162511	0.627280754	-0.084940146
-0.348691425	2.129837724	-2.115267832	0.076542786	0.748438456	-0.039447381
-0.490788096	2.213598083	-2.221779121	-0.494536853	0.168275664	0.545231522
-0.212714622	2.181284756	-2.215747851	-1.435457555	-1.415220673	1.85930266
0.443464224	1.888630928	-1.953837322	-2.534826657	-3.111587261	3.273281771
0.96401753	1.049894217	-1.15541091	-3.42056365	-3.385426443	3.430184763
0.790247896	-0.297961912	0.193552027	-3.082904481	-2.832476482	2.704095042
0.063235788	-1.328061919	1.288582597	-1.258026897	-1.941914937	1.703122903
-0.565565604	-1.400067642	1.435253058	-0.372751051	0.141492535	-0.372646623
-1.136574676	-0.853021314	0.986693876	-0.377144898	1.957454177	-2.218324037
-1.14670052	-0.51311396	0.665494097	0.325520055	0.025859671	-0.157207439
-0.503107274	-0.707555515	0.808490623	0.765591527	-1.436087522	1.653565498
0.349786167	-0.884113895	0.973598432	0.474819139	-0.873773513	1.170684173
0.838741441	-0.541849788	0.599886609	0.30312453	-0.314549014	0.399871008
0.844471014	-0.015313338	0.000284769	0.26324019	0.048086159	-0.099384893
0.68903837	0.162229506	-0.201631159	0.230412767	0.38595593	-0.539781478
0.576508773	0.09695686	-0.109452501	0.190148518	0.236632947	-0.393472366
0.489019984	0.115102921	-0.11103714	0.208101528	-0.150835298	0.073633083
0.413451346	0.25676869	-0.257769258	0.242610871	-0.291194784	0.282329521
0.402217126	0.365703113	-0.372782841	0.214549584	-0.147439322	0.168303121
0.403050033	0.371496862	-0.386959191	0.164101343	-0.021401207	0.034828457
0.306103394	0.390059986	-0.416450422	0.101251664	0.120995267	-0.104546776
0.244057973	0.403070887	-0.428237423	0.05379402	0.233473685	-0.203424904
0.221720844	0.39379198	-0.405237593	0.041535344	0.250309374	-0.198841477
0.190384897	0.360986432	-0.371874813	0.011910234	0.377370473	-0.333873696
0.154795849	0.359799194	-0.373902448	0.044804991	0.191862703	-0.189502804
0.195808999	0.401465839	-0.396705905	0.081508447	-0.291624747	0.253286321
0.35569956	0.394173448	-0.358516553	-0.16805397	-0.445659881	0.378350665
0.46630271	0.289169903	-0.252054111	-0.456668815	-0.090408638	0.072169029
0.508794331	0.087593499	-0.089136926	-0.436904932	0.159226279	-0.092636686
0.507713992	-0.081130373	0.039998473	-0.365498703	0.108772696	-0.046381926
0.475841478	-0.19318011	0.144775902	-0.37226819	-0.039815421	0.064699716
0.417897356	-0.324189847	0.281864457	-0.360042181	-0.099996908	0.041993159
0.295962076	-0.474743881	0.445351753	-0.23051736	-0.124827377	-0.036259148
0.083852306	-0.60890263	0.601146301	-0.111986729	-0.190458873	0.013575032
-0.165127149	-0.770042405	0.774048624	-0.471603609	0.250948983	-0.47484671
-0.5737293	-0.952313176	0.946862027	-0.712770145	0.794468916	-0.99357525
-1.249795147	-1.16430626	1.123404403	-0.497596784	1.118897932	-0.951792702
-2.034583951	-1.407964501	1.313139367	-0.247362361	1.46433239	-0.651856338
-2.49426258	-1.630044915	1.567402927	0.139489323	1.573303437	-0.049486781
-2.539801763	-1.769394888	1.815621043	0.391031091	1.614086637	-0.25276081
-2.7375588	-1.62649046	1.692928141	0.627105964	1.437499419	-1.154389979
-2.539056731	-1.302212168	1.289067955	1.237986228	0.819653349	-1.109333821
-0.993720418	-1.011730097	0.922855232	1.988041872	0.238047373	-0.3114246
0.934470035	-0.764551669	0.639018204	1.99625518	0.165655808	-0.517142583
1.713756654	-0.496512745	0.342855064	1.298925034	0.355794524	-1.271350347
1.57971635	-0.227762059	0.10555112	0.828526446	0.413473925	-1.307205021
1.281969068	0.006552542	-0.009634807	0.834560878	0.347282592	-0.824246445
0.880085595	0.243039062	-0.128160942	0.851705025	0.233598743	-0.518906054
0.520088498	0.516715891	-0.316910853	0.635984897	0.197654575	-0.57060946
0.551708322	0.709806041	-0.474746632	0.497959432	-0.25107709	-0.610083779
0.686363449	0.829841769	-0.700227441	0.510362014	-0.521015897	-0.484090416
0.415494362	1.143870356	-1.160140711	0.521394966	0.242840727	-0.4902932
0.157226116	1.497845117	-1.561962914	0.544291638	0.632125771	-0.339569282
0.030675826	1.7576793	-1.78298069	0.373488941	0.732190061	-0.225128654
-0.304701647	2.005143498	-1.981313378	0.222380984	0.825182741	-0.171243285
-0.68202584	2.170997812	-2.175538974	-0.04790342	0.549805766	0.126574915
-0.596585126	2.208305507	-2.261037608	-0.843130211	-0.444390294	0.933179887
0.040166506	2.0592563	-2.129260676	-1.820895989	-2.390469099	2.599275322
0.74252873	1.48977373	-1.576388484	-2.877616823	-3.54850979	3.670672565
0.920565645	0.337330612	-0.426221774	-3.554040695	-2.963451099	3.013104226
0.450225675	-0.920903663	0.875027304	-2.353037105	-2.571040237	2.412054342
-0.257075871	-1.429063502	1.441216491	-0.64818626	-0.979136596	0.753913441
-0.75392633	-1.161874575	1.234929242	-0.350885817	1.210144215	-1.456062643
-1.127484881	-0.587077105	0.719440419	-0.034781212	1.194803114	-1.456261233
-0.924488714	-0.47168731	0.583768148	0.727593489	-0.926449914	0.909495828
-0.196466082	-0.751970256	0.84052142	0.578315738	-1.053407686	1.328538161
0.501666757	-0.747146825	0.835682633	0.271585975	-0.46614791	0.733778169
0.745072182	-0.259121718	0.293150369	0.211034506	-0.186356531	0.272362978
0.719508481	0.153754803	-0.191266767	0.253143342	-0.033492603	-0.056332353
0.694095289	0.164782467	-0.209952602	0.201833189	0.231126329	-0.419337056
0.665367674	0.079604167	-0.092438682	0.171810552	0.127715905	-0.250735615
0.55031582	0.157663381	-0.158794396	0.16075741	-0.113049343	0.046813669
0.404329036	0.282964199	-0.297241038	0.171104165	-0.122583998	0.082458165
0.344447245	0.311851448	-0.333008299	0.268776237	-0.072519514	0.150804664
0.325111746	0.322624296	-0.327247265	0.255016691	-0.028121454	0.177414034
0.291208398	0.355122656	-0.341841208	-0.027697342	0.288481696	-0.270233028
0.234329506	0.346306954	-0.330652829	-0.143386616	0.329797534	-0.384886232
0.206894908	0.315513827	-0.300764191	-0.024189408	0.207070157	-0.227179022
0.203939178	0.247576275	-0.240329592	0.011935758	0.279026163	-0.314577005
0.158028002	0.15021674	-0.152905813	-0.029336404	0.13800911	-0.162269294
0.303977445	0.152259236	-0.151457614	-0.058403224	-0.261986609	0.294315931
0.399496595	0.226040976	-0.212212628	-0.049171431	-0.482606991	0.542857096
0.455807675	0.246535205	-0.236303921	-0.248420942	-0.208032292	0.230820176
0.440169737	0.15272729	-0.178239025	-0.404348083	0.053657584	-0.046103553
0.433711617	-0.033910889	-0.012066689	-0.442792887	0.110172026	-0.112257168
0.41059593	-0.231817081	0.189062641	-0.384453913	0.067108099	-0.11694382
0.335683685	-0.390544706	0.368869393	-0.184864494	-0.189823169	0.128445074
0.148138096	-0.505279634	0.49651485	-0.269046642	-0.216340044	0.052416952
-0.143049128	-0.625255934	0.616854001	-0.497828691	0.09148375	-0.342174931
-0.478717867	-0.80170183	0.797845197	-0.606241331	0.544759952	-0.710570608
-0.988912839	-1.064603981	1.052643672	-0.599125841	1.165490441	-1.047800793
-1.734899938	-1.385563633	1.352879117	-0.370421317	1.573485885	-0.887260841
-2.321919547	-1.688241434	1.671657461	-0.051506212	1.571325141	-0.295201997
-2.548165375	-1.834183912	1.851198873	0.215833499	1.532968549	-0.233337852
-2.843685805	-1.66192544	1.682971641	0.536855955	1.532885784	-1.026412577
-2.969023126	-1.329075662	1.302924397	1.139696532	1.137054091	-1.287655131
-1.885579027	-1.047886068	0.963179529	1.900346266	0.487948935	-0.5251765
0.198576523	-0.81002389	0.700863239	2.214196851	0.054939924	-0.210374499
1.594895572	-0.563483026	0.428472586	1.534937336	0.242169366	-1.011846624
1.789197364	-0.29782787	0.162872404	0.892785661	0.443985001	-1.387770486
1.476681081	-0.039510776	-0.024297305	0.713428606	0.352052262	-1.102805647
1.049513986	0.208472608	-0.159069278	0.86342922	0.16966094	-0.532754764
0.72080722	0.435694341	-0.265810544	0.812575929	0.093286756	-0.316236586
0.746928873	0.597148282	-0.329745054	0.523395935	-0.042440223	-0.573094037
0.670806777	0.836879996	-0.615623676	0.463287708	-0.382214114	-0.588557842
0.370420853	1.157348047	-1.103403084	0.613767755	-0.182669315	-0.414720863
0.243016808	1.439701111	-1.513779453	0.571697967	0.329141789	-0.314564352
0.079138904	1.733895728	-1.856885481	0.358195286	0.689694819	-0.27683166
-0.226199619	1.986135269	-2.078230575	0.147004626	1.060303429	-0.370877824
-0.432069586	2.093839219	-2.132789879	-0.036858373	0.947054097	-0.12152991
-0.412084527	2.13047864	-2.143984912	-0.662285809	0.055008895	0.567709787
-0.050280277	2.096704535	-2.121771737	-1.547472797	-2.030501933	2.305503382
0.592790864	1.705007099	-1.76233907	-2.593745542	-3.586702803	3.705282421
0.900077578	0.669421191	-0.751110324	-3.466145373	-3.006455685	3.052678573
0.469626055	-0.666925861	0.627793418	-2.789300545	-2.381216835	2.224795269
-0.309104801	-1.420736883	1.427608278	-1.058369001	-1.603685476	1.382622653
-0.779976743	-1.320821452	1.353302923	-0.456113572	0.211548717	-0.440955961
-1.065738902	-0.774311358	0.848034914	-0.12275863	1.142089494	-1.401696714
-0.882270472	-0.533862312	0.620849995	0.667470594	-0.357708719	0.280569779
-0.217084266	-0.742812925	0.844385031	0.680791946	-0.830884355	1.06972078
0.498314222	-0.836851453	0.956325059	0.265259826	-0.545038885	0.807414017
0.832424443	-0.444913021	0.501844398	0.135458908	-0.288736684	0.385637904
0.807187135	0.012572724	-0.042642926	0.220949162	-0.032039007	-0.050845746
0.693827731	0.102174957	-0.148241386	0.291588718	0.201190184	-0.396456815
0.612884962	0.054574396	-0.058241596	0.320105342	-0.034235407	-0.086627697
0.550339478	0.145795691	-0.129203332	0.223256229	-0.253736898	0.213262848
0.482215387	0.260731229	-0.266946907	0.13696054	-0.068905174	0.054389802
0.406550805	0.305801429	-0.329722395	0.183237126	0.055826136	-0.034461047
0.352495005	0.309822268	-0.328267136	0.197831726	0.048305825	-0.009380995
0.30303132	0.331821356	-0.336263502	0.111604323	0.048564662	-0.035336389
0.246498665	0.375153852	-0.373358838	0.027955895	0.12792555	-0.122441614
0.207787281	0.37878103	-0.371482728	0.022689183	0.281923336	-0.255275089
0.213425711	0.349543685	-0.339640045	0.052242102	0.418650784	-0.366099269
0.280770233	0.314560923	-0.322296316	-0.04289852	0.224421567	-0.202716186
0.313979606	0.324601171	-0.336086684	7.91E-05	-0.358610678	0.3354473
0.389479408	0.33950893	-0.313448438	0.033102129	-0.576293546	0.52698026
0.469895188	0.313309359	-0.265721438	-0.224558738	-0.229418896	0.182421946
0.505621942	0.194417377	-0.175016972	-0.413669019	0.094702483	-0.062855065
0.504383689	-0.009114783	-0.012423655	-0.47034817	0.225012636	-0.141022795
0.43260587	-0.194756997	0.157223814	-0.464115355	0.176836526	-0.145277236
0.369109211	-0.377611403	0.340485485	-0.341182781	-0.017621596	-0.051891442
0.214971525	-0.517889026	0.479879021	-0.176408803	-0.236094117	0.089429471
-0.086583169	-0.604579783	0.578289263	-0.306287721	-0.057216933	-0.137190574
-0.407826226	-0.759361487	0.739924007	-0.602338535	0.441609016	-0.640552807
-0.842658315	-1.003668242	0.987058114	-0.636459684	0.969239073	-1.026949211
-1.602155462	-1.27611769	1.239038093	-0.321231278	1.325980219	-0.898770555
-2.290992719	-1.56265562	1.539008495	-0.12853887	1.57565743	-0.466339426
-2.479478148	-1.791305741	1.841113871	-0.00221141	1.668653364	-0.253554639
-2.628999828	-1.766153008	1.833046161	0.371354256	1.51132402	-0.758986819
-2.939295328	-1.471084495	1.449791633	0.902243932	1.165180592	-1.296780695
-2.27872706	-1.144420122	1.064384072	1.682678311	0.639271947	-0.667979847
-0.308432561	-0.860067488	0.79501084	2.312216545	0.17469283	-0.007503378
1.365565621	-0.587459677	0.486289249	1.793315923	0.068862435	-0.766110897
1.824246404	-0.328575603	0.145742901	0.983861201	0.313371636	-1.429829675
1.666935567	-0.105696314	-0.044443473	0.678814596	0.469695566	-1.240219352
1.233512142	0.148157072	-0.176972004	0.695339499	0.331069203	-0.813047603
0.711580515	0.426673293	-0.325886884	0.778567448	0.163963285	-0.457371295
0.692107509	0.576526989	-0.326320305	0.899127525	0.000788454	-0.192916267
0.884718617	0.685615508	-0.384256699	0.633713735	-0.251248216	-0.467550147
0.591116566	0.961075992	-0.815734751	0.323582896	-0.140110178	-0.802104757
0.20020294	1.31216464	-1.337571341	0.177806413	0.443794485	-0.781789941
-0.093454479	1.656383511	-1.746527755	0.428966843	0.65943334	-0.233459857
-0.335734263	1.919288497	-1.955563694	0.562320363	0.733274597	0.129888616
-0.516737183	2.044169417	-2.007711279	0.175636108	0.783987668	-0.02592446
-0.62528161	2.119362016	-2.09389438	-0.433767477	0.242546233	0.270691409
-0.321251736	2.121502538	-2.161088557	-1.209049145	-1.42372896	1.674172805
0.476223671	1.8475065	-1.92556218	-2.201233618	-3.246407466	3.357864593
0.996806299	1.033992231	-1.127042719	-3.383989147	-3.146737222	3.241822455
0.746141392	-0.246862079	0.199198589	-3.315878756	-2.478714753	2.409178578
0.022548931	-1.23928011	1.253955301	-1.404184716	-2.335329132	2.16313784
-0.513885913	-1.372499395	1.398841646	-0.411530239	-0.743143621	0.579847638
-0.903589671	-0.910845557	0.951349218	-0.345586343	1.489205542	-1.697404076
-0.938638711	-0.519354743	0.575918847	0.303512819	0.557595454	-0.722386399
-0.567966325	-0.63820921	0.709697283	0.731438379	-0.701326637	0.764530631
0.060218552	-0.882613799	0.995081819	0.428594935	-0.768773633	1.011565253
0.521533102	-0.618713247	0.714615672	0.272155123	-0.602245249	0.83308864
0.690259865	-0.073594183	0.085804639	0.140063424	-0.087315094	0.105393814
0.733043141	0.122935694	-0.163031399	0.153732302	0.212836132	-0.419360364
0.640746773	0.058197507	-0.076666518	0.264714202	0.164988481	-0.323882912
0.496568468	0.125541566	-0.105553508	0.283740174	-0.215543624	0.185996172
0.49516186	0.250358903	-0.227080021	0.171246071	-0.296467942	0.258318474
0.538904961	0.278765826	-0.274253308	0.220224584	-0.171592313	0.190145391
0.434361335	0.298890886	-0.314560791	0.271763405	-0.035510069	0.135905996
0.209064484	0.377337142	-0.393947351	0.121717172	0.028388694	0.027884057
0.002805739	0.462046401	-0.461551591	-0.029121545	0.226239408	-0.211002103
0.068626198	0.439275155	-0.437485112	-0.054600144	0.439638397	-0.422687518
0.328870108	0.315249026	-0.328292937	-0.054392999	0.340597351	-0.375767994
0.488109765	0.236822495	-0.236357684	-0.085894506	0.196617147	-0.28271345
0.487107931	0.225558269	-0.177509074	-0.089536156	-0.114849096	0.048712863
0.422397623	0.213743074	-0.164864391	0.138978081	-0.520274654	0.587976787
0.329489525	0.220070625	-0.222008248	0.127306458	-0.377408137	0.447608469
0.322858656	0.21256356	-0.231563471	-0.230001927	0.1065422	-0.118589149
0.41236468	0.097170958	-0.122042344	-0.504889798	0.312494143	-0.288819403
0.500977468	-0.122411846	0.071435519	-0.534409384	0.266409156	-0.222452546
0.47528457	-0.337772668	0.276271308	-0.379141106	0.029224154	-0.069774692
0.341456247	-0.488078479	0.448130593	-0.176150324	-0.266011392	0.137156009
0.110875794	-0.597021972	0.5935653	-0.268731306	-0.190195743	-0.00329622
-0.261697823	-0.692384749	0.690118111	-0.510927469	0.157039899	-0.372429385
-0.732475662	-0.849942981	0.818822982	-0.654109549	0.693633453	-0.835615107
-1.336190495	-1.108762177	1.089731588	-0.464905647	1.222230536	-1.009024004
-2.01653039	-1.439688181	1.436268502	-0.165218993	1.468749787	-0.616757399
-2.365379276	-1.731632415	1.764013488	0.027850561	1.482809589	-0.069973549
-2.561667521	-1.784337228	1.849482149	0.064425063	1.681926376	-0.642981975
-2.971227091	-1.533570904	1.552388939	0.581524527	1.515969151	-1.318040514
-2.729452554	-1.214328164	1.171246142	1.441955113	0.847807439	-0.976217711
-1.139402951	-0.946389841	0.866492732	2.197797282	0.256088233	-0.221712128
0.842914395	-0.713890923	0.619277562	2.115013718	0.171538773	-0.475194476
1.840297566	-0.502841248	0.361756385	1.258135829	0.282844163	-1.27476927
1.850998769	-0.259973386	0.10191042	0.723269356	0.414539462	-1.353878539
1.479070409	0.028803181	-0.096187664	0.758119749	0.354560464	-0.851084639
0.886646989	0.341426903	-0.29648165	0.726775386	0.222280213	-0.614953171
0.502180611	0.565927188	-0.411524033	0.511916694	0.182331693	-0.659986154
0.492932404	0.701408258	-0.452636925	0.597452568	-0.109616149	-0.364959273
0.537624947	0.87717724	-0.614765937	0.899408765	-0.384187205	0.020021559
0.447718503	1.178846967	-1.018970332	0.595280359	0.052426126	-0.507060961
0.240750674	1.510696546	-1.489793122	0.372817602	0.469407059	-0.56453281
-0.060829288	1.783296201	-1.816827324	0.273062369	0.726400661	-0.337260121
-0.382758094	1.994930621	-2.008613569	0.088319648	0.975448805	-0.288612554
-0.568898817	2.116520885	-2.124008315	-0.18259676	0.728542146	0.051497257
-0.419670468	2.167756902	-2.198917001	-0.808741631	-0.575026432	1.101709004
0.229406918	2.017277872	-2.083503544	-1.814695746	-2.723167737	2.89931451
0.908052613	1.40128432	-1.509460524	-2.999008431	-3.681807688	3.757301094
0.938664375	0.214741978	-0.305728429	-3.557012911	-2.906006199	2.8745111
0.223784177	-0.945519468	0.926315502	-2.173149188	-2.496908391	2.318580374
-0.448033636	-1.315617591	1.32381995	-0.863511147	-1.222854844	0.990001889
-0.95793502	-1.05551277	1.099824116	-0.36204696	1.281367307	-1.596647932
-1.107151063	-0.638565524	0.73068267	0.327682645	0.756693373	-1.027708542
-0.777982321	-0.656599047	0.764718626	0.764878664	-0.741506275	0.798821756
-0.082646145	-0.875453272	1.013752416	0.41586816	-0.810778009	1.138496293
0.550877438	-0.695813178	0.813319686	0.154135734	-0.580013035	0.826645577
0.807018084	-0.160536791	0.174632981	0.150257606	-0.09871626	0.13617398
0.74772648	0.149420899	-0.201735724	0.333779173	0.178173002	-0.293063188
0.637563687	0.090323795	-0.115863966	0.271751786	0.242635245	-0.441628984
0.584805266	0.033238071	-0.017809769	0.147290438	0.027217618	-0.171790307
0.582750549	0.123112698	-0.11130637	0.179590142	-0.251370672	0.214435477
0.500029286	0.257310643	-0.278225944	0.242301725	-0.26924405	0.326572271
0.345246651	0.346005258	-0.384670019	0.254206208	-0.162643132	0.218013965
0.305390794	0.373839999	-0.402152373	0.143289927	0.073428575	-0.074255561
0.318917104	0.388717877	-0.388028943	0.020800215	0.219451231	-0.240011872
0.299381523	0.396528159	-0.382001664	0.001785671	0.188861944	-0.191703681
0.268483603	0.374344762	-0.371620002	0.012384143	0.268653837	-0.228003085
0.213167367	0.355261809	-0.360216132	-0.053071369	0.330099575	-0.292146023
0.196474962	0.33987257	-0.334652401	-0.056663685	0.047837863	-0.077563668
0.295122783	0.318623666	-0.291091579	0.043642791	-0.447223961	0.375814143
0.498116761	0.248277921	-0.189952196	-0.032461478	-0.447562049	0.439301507
0.565521677	0.148475232	-0.114333425	-0.309784418	0.07258804	-0.006757765
0.488457603	0.052468913	-0.090275042	-0.406692103	0.197801496	-0.127965915
0.416940417	-0.058371434	-0.014072308	-0.445218813	0.117337462	-0.078888536
0.404519374	-0.236309882	0.186149779	-0.413327874	0.017066519	-0.042817423
0.374406629	-0.441237995	0.433789234	-0.312336059	-0.130776971	-0.0221936
0.14985544	-0.579042962	0.569043399	-0.210186996	-0.238810794	0.012426378
-0.190887424	-0.693193354	0.657747057	-0.325399028	0.006241977	-0.211866391
-0.470747294	-0.892635635	0.893308518	-0.601803674	0.624117848	-0.787134564
-1.12068623	-1.112900615	1.101909902	-0.656687	1.273377343	-1.258987002
-2.06734324	-1.359867684	1.259508963	-0.364617267	1.629135457	-1.015540857
-2.562221485	-1.639200521	1.554338692	0.081776354	1.622621212	-0.148647943
-2.533344497	-1.797833716	1.8307916	0.327529882	1.480979125	0.016192135
-2.642621427	-1.673813148	1.73653348	0.486991339	1.356848383	-0.943243196
-2.652602136	-1.35991163	1.351581816	1.066403049	0.996951749	-1.272834513
-1.55406271	-1.055149683	0.976506101	1.880513906	0.438579627	-0.51825594
0.328431982	-0.805008584	0.691418262	2.211636448	0.11589831	-0.209356641
1.511083024	-0.558508451	0.402073224	1.517762332	0.227368581	-0.992742929
1.689446266	-0.275589063	0.112872276	0.791192508	0.455061613	-1.469922008
1.454604892	-0.006144401	-0.066312736	0.67323312	0.442389038	-1.126518608
1.009590297	0.250631043	-0.20419678	0.837390331	0.155570166	-0.540438518
0.69731968	0.455664562	-0.292563668	0.82529718	-0.012596864	-0.256875532
0.74794614	0.604248214	-0.335487152	0.609091429	-0.069167524	-0.437756939
0.743782175	0.811161941	-0.569262303	0.463416471	-0.231270182	-0.577986471
0.567204508	1.081299718	-0.973714199	0.551330364	-0.022344418	-0.504626598
0.398765296	1.372775568	-1.368922788	0.448761393	0.388478186	-0.494235703
0.092520543	1.706112876	-1.733354318	0.364777724	0.649497482	-0.255404552
-0.355798375	2.013363435	-2.008980221	0.313145378	0.861621549	-0.122918844
-0.731729054	2.188624855	-2.183164602	0.070042635	0.79322926	-0.053704994
-0.674527841	2.194724035	-2.243145407	-0.629046002	0.071385472	0.45223838
-0.029736411	2.072908388	-2.149383462	-1.58948668	-1.906641218	2.140766395
0.745773935	1.701236932	-1.770847837	-2.533327788	-3.769220355	3.890199966
0.963341268	0.722092356	-0.793584656	-3.524158344	-3.024875365	3.144151853
0.43774121	-0.636677191	0.596999841	-2.9112193	-2.253369598	2.175502251
-0.371664738	-1.385296655	1.381589322	-1.04839644	-1.666950226	1.435545705
-0.791860905	-1.269472812	1.291892515	-0.420285076	0.245041682	-0.5190836
-1.000838381	-0.731395675	0.804192307	-0.023710261	1.207474387	-1.503071406
-0.877614736	-0.507747865	0.6002189	0.759679572	-0.330272318	0.224141894
-0.313727416	-0.751786192	0.864837114	0.654017813	-0.733191887	0.938494275
0.369448474	-0.823206415	0.958350831	0.282764357	-0.646958364	0.946488101
0.719300264	-0.363329802	0.434581005	0.154486118	-0.316437518	0.486135522
0.721050671	0.105334647	-0.125129988	0.234133465	0.020534589	-0.054396397
0.62687173	0.186531507	-0.229265016	0.307485901	0.149359133	-0.327512147
0.537645951	0.119171264	-0.141961557	0.137207304	0.124240027	-0.325215638
0.52395511	0.149727743	-0.181889679	0.099925748	-0.127309422	-0.024746238
0.516565958	0.245986618	-0.284537055	0.212850521	-0.191442816	0.205350403
0.408911921	0.324780607	-0.357361603	0.191173098	-0.023214753	0.108819796
0.321016642	0.332267666	-0.363619027	0.169928345	0.107728631	-0.038857871
0.260676566	0.332596245	-0.342470637	0.249896457	-0.01138831	0.038469812
0.272042928	0.361983177	-0.329161129	0.122596798	-0.031184547	0.049059697
0.292637031	0.406500593	-0.367269203	-0.149808195	0.236078966	-0.209320279
0.247358664	0.403298996	-0.402757601	-0.16619462	0.473660357	-0.44053414
0.286868806	0.282300245	-0.306712477	-0.107640406	0.408849225	-0.429698914
0.373163284	0.195243981	-0.196967767	-0.016984775	-0.210055875	0.149253502
0.442053628	0.190192763	-0.146915946	0.004460837	-0.506595754	0.477412599
0.526547844	0.148935896	-0.09038092	-0.049849246	-0.322634887	0.368604556
0.516826558	0.072700361	-0.059196298	-0.254720138	-0.002503284	0.057306456
0.494860486	-0.04530851	0.004970771	-0.465994419	0.174076515	-0.127271981
0.501565498	-0.216633273	0.14770656	-0.461429523	0.182250619	-0.153106835
0.42997062	-0.393004582	0.328658724	-0.341041352	0.058044139	-0.171397255
0.216638451	-0.51423611	0.461914528	-0.250735818	-0.170089006	-0.03353962
-0.063643582	-0.598019477	0.564889849	-0.241566407	-0.223666715	0.043988119
-0.30264314	-0.746761767	0.769729843	-0.422775288	0.16282097	-0.292797602
-0.690308476	-1.00015842	1.053418997	-0.670607214	0.951308306	-0.992932595
-1.49906489	-1.302683804	1.289599066	-0.630778778	1.628880004	-1.343491107
-2.321301565	-1.590875975	1.517950083	-0.143881096	1.693158238	-0.619663397
-2.603390194	-1.767862665	1.763744642	0.162093517	1.532210128	-0.023643402
-2.69972172	-1.732601248	1.781507756	0.283965795	1.547734979	-0.73326984
-2.873383228	-1.484409353	1.489297769	0.88855153	1.193417317	-1.238038721
-2.245552233	-1.189266909	1.138872458	1.70076218	0.613011306	-0.663590615
-0.509131032	-0.901948081	0.823914017	2.300279109	0.121355998	-0.046966242
1.087612355	-0.633933066	0.508322282	1.807928429	0.123743826	-0.784102566
1.693686406	-0.374656299	0.197271093	0.989219437	0.290900106	-1.46192392
1.705372294	-0.142524676	0.01676354	0.880916131	0.463332406	-1.043045947
1.417255851	0.092153692	-0.076675088	0.872929111	0.308679006	-0.666026975
0.884677942	0.375341923	-0.254429845	0.604659963	0.088755882	-0.692238365
0.590603409	0.611267097	-0.404610871	0.568030983	0.043458466	-0.572502928
0.558101047	0.797181659	-0.557863152	0.578374405	-0.209142595	-0.463359905
0.445131018	1.03861771	-0.891087713	0.549457967	-0.165726395	-0.473241072
0.328354356	1.320933598	-1.289974544	0.575188854	0.324840602	-0.452275076
0.132357999	1.634636269	-1.665508714	0.453887532	0.561307655	-0.263880935
-0.188570913	1.918671214	-1.941052166	0.180548341	0.814465169	-0.191874034
-0.394962512	2.069290919	-2.061148712	0.040734004	0.838893914	-0.043137618
-0.416139702	2.130711761	-2.140185837	-0.346627114	0.287523	0.40051939
-0.121859408	2.111847802	-2.174129108	-1.260390631	-1.216333701	1.553465194
0.461147641	1.864018234	-1.970504729	-2.29449451	-3.251146033	3.364859474
0.8443756	1.060001933	-1.192913646	-3.359342746	-3.429993937	3.46983836
0.66959263	-0.290587992	0.218146143	-3.229455923	-2.608984695	2.483958685
0.016765656	-1.301355823	1.299097552	-1.349909015	-2.315374131	2.135836667
-0.505484428	-1.369823948	1.3812237	-0.398937846	-0.675330168	0.506087121
-0.937116514	-0.819711174	0.862251723	-0.206876777	1.453406473	-1.679632974
-1.090555299	-0.383238739	0.455198098	0.509254481	0.460806116	-0.656983857
-0.773164368	-0.464154752	0.540294013	0.724347175	-0.638036901	0.663775418
-0.058406484	-0.706491954	0.813828502	0.328934275	-0.617510612	0.854335406
0.556394176	-0.592196603	0.692319383	0.086602586	-0.367090336	0.598153642
0.79058618	-0.188375434	0.208136465	0.044431083	-0.019588831	0.071069657
0.762459283	0.096447486	-0.139808088	0.265873355	-0.097176515	-0.054003478
0.701879247	0.105473488	-0.137231339	0.32216355	-0.022954095	-0.173785933
0.611424005	0.118699352	-0.114332045	0.234086131	-0.046538141	-0.047279512
0.490418208	0.217755363	-0.205295883	0.151505045	-0.072683483	0.086054901
0.406582698	0.296770469	-0.301259106	0.100302798	-0.017403101	0.065327187
0.325525194	0.336828991	-0.357160373	0.151797714	-0.007056541	0.037219799
0.277602496	0.348369021	-0.356897299	0.241038953	-0.041527984	0.065462378
0.263428592	0.346938125	-0.332000784	0.050922377	0.156470172	-0.17572149
0.308940625	0.285041331	-0.266210834	-0.149639431	0.307648996	-0.35767896
0.31716455	0.229769203	-0.223151753	-0.058026649	0.275742363	-0.282446399
0.242087484	0.254370445	-0.251614751	0.062503142	0.156660428	-0.148805643
0.284705715	0.236558193	-0.229267703	0.054074785	-0.115155691	0.106121845
0.359557216	0.219541333	-0.203212473	-0.035753125	-0.325788423	0.325430677
0.398126458	0.23013906	-0.216488961	-0.100500726	-0.169630414	0.203286316
0.469062886	0.174344585	-0.188439485	-0.144329576	-0.045144146	0.088490196
0.480190059	0.083286931	-0.119285898	-0.284477916	0.023043962	0.014553599
0.470533802	-0.054245375	0.019500795	-0.536742261	0.248254169	-0.25127691
0.486411369	-0.239375187	0.231208879	-0.555900425	0.141193488	-0.290341928
0.307520318	-0.368483261	0.381888306	-0.331113362	-0.167037235	-0.08514766
-0.081910252	-0.48572183	0.436245318	0.047319584	-0.466139321	0.381705656
-0.327020532	-0.70309918	0.618657417	-0.163419454	-0.124348744	0.09219908
-0.519960562	-0.962485079	0.96080838	-0.751728764	0.781382776	-0.872434097
-1.178115139	-1.182868555	1.211899151	-0.876846499	1.558797015	-1.431049054
-2.05749007	-1.452440666	1.427112985	-0.421533087	1.745313453	-0.958336192
-2.54142949	-1.723548589	1.697623508	-0.008189938	1.620235206	-0.328508828
-2.643754913	-1.82976136	1.834389953	0.277434406	1.464628054	-0.45578164
-2.833107845	-1.624006819	1.63851342	0.841098458	1.204691733	-0.862979813
-2.662319408	-1.262181078	1.257508921	1.50780177	0.835573547	-0.857535162
-1.22170963	-1.010087049	0.971419961	2.24103327	0.486522406	-0.212155019
0.7369629	-0.816483807	0.763447566	1.968542372	0.390399354	-0.700704759
1.70288198	-0.524344932	0.408974147	1.058908223	0.250515116	-1.600795952
1.813176873	-0.215822422	0.069922147	0.96789135	0.216601428	-1.143669432
1.639398946	0.048291265	-0.095853514	1.052825504	0.316311493	-0.609156891
1.176276963	0.315020673	-0.242732027	0.799369435	0.221908811	-0.69231615
0.698684021	0.583384748	-0.435820326	0.553994863	0.138305165	-0.731058309
0.601508708	0.782445009	-0.591637643	0.561082257	-0.140843353	-0.521050723
0.616196599	0.961408819	-0.847274854	0.644824306	-0.336490509	-0.372328159
0.448911147	1.245191565	-1.251086795	0.498660105	0.274661601	-0.544479717
0.274159333	1.536973571	-1.59035545	0.341899814	0.586450706	-0.490473542
-0.001483078	1.816228745	-1.858804533	0.304612829	0.767119314	-0.246560291
-0.448658268	2.065567044	-2.084637114	0.222161458	0.926945669	-0.114897047
-0.750070788	2.193414293	-2.220858407	-0.253431842	0.599789957	0.175608741
-0.497999838	2.17661582	-2.216256893	-1.139244549	-0.936567178	1.377537489
0.318618259	1.926806719	-1.96529243	-2.200646851	-3.18023279	3.327353476
0.995535016	1.170664198	-1.239439885	-3.266347571	-3.685622044	3.805745275
0.805195748	-0.105088595	0.034809364	-3.34461424	-2.589431938	2.596130775
-0.138448712	-1.162881132	1.145840954	-1.698018749	-2.142354666	1.978457111
-0.869385562	-1.340516612	1.357995081	-0.683901899	-0.817616158	0.624018198
-1.269645603	-0.894675555	0.946564893	-0.502136632	1.331248302	-1.547000488
-1.078816273	-0.523705814	0.596957959	0.324383093	0.424248886	-0.604057476
-0.423243269	-0.692403749	0.77928578	0.878152774	-0.834189758	0.90479346
0.243349304	-0.909132309	1.03323956	0.536925289	-0.741577198	1.017239528
0.581850638	-0.596004982	0.692404322	0.232494499	-0.551634854	0.738586558
0.701804407	-0.01952458	0.017105128	0.092983117	-0.192530996	0.137937451
0.766177982	0.173384962	-0.22335319	0.247833963	0.187977424	-0.345739567
0.674660296	0.078276783	-0.086844818	0.40345653	0.107872429	-0.178723919
0.507467339	0.126358286	-0.098924162	0.186849823	-0.107489761	0.066314145
0.430489664	0.265740938	-0.252574152	-0.055444532	-0.020853993	-0.052491075
0.40148406	0.325608869	-0.349292576	0.043084119	0.001772917	-0.04286777
0.364468875	0.321504422	-0.372132181	0.285531809	-0.133455908	0.19218577
0.338681268	0.332009812	-0.368250218	0.259981876	-0.044663561	0.109089645
0.276763328	0.352979127	-0.356723225	0.107039523	0.193820308	-0.129143738
0.279410984	0.324057574	-0.302766739	0.108646584	0.045808815	0.034765324
0.340060925	0.338822	-0.306039302	-0.057514549	0.157504347	-0.158337046
0.385980502	0.382544114	-0.34577964	-0.408425356	0.526488104	-0.651408811
0.400985672	0.343701503	-0.278452631	-0.267248055	0.142996884	-0.237242263
0.387439684	0.269878752	-0.21797898	0.289927465	-0.584051091	0.702644909
0.445739016	0.163090225	-0.1868494	0.23119144	-0.491754758	0.658409884
0.551998021	0.045703636	-0.121683672	-0.348083697	0.043061427	-0.025772487
0.570930098	-0.069671727	-0.00197658	-0.624742631	0.18324289	-0.213967772
0.514039373	-0.236291362	0.202928166	-0.448149123	0.125691541	-0.110733843
0.41853208	-0.434095503	0.438442571	-0.320415461	0.171243109	-0.254184374
0.304429038	-0.580881267	0.590075273	-0.23671608	-0.06137198	-0.146042827
0.084859032	-0.660660101	0.650151033	-0.183789913	-0.307820177	0.133115209
-0.27273231	-0.7547177	0.735905283	-0.386630217	0.122410343	-0.22711802
-0.757773588	-0.966748367	0.957836385	-0.641838016	1.041963651	-0.995907454
-1.471782609	-1.258687562	1.272324232	-0.573513051	1.659458229	-1.247986351
-2.28552824	-1.535135462	1.545399974	-0.324482639	1.754563765	-0.808036228
-2.691805273	-1.731720578	1.745274547	-0.012828263	1.688624111	-0.388134269
-2.773317953	-1.735458132	1.775089959	0.341160379	1.563215453	-0.817604791
-2.972926433	-1.486402294	1.461671716	0.883924919	1.160948116	-1.306535329
-2.466014214	-1.191449026	1.074486688	1.853329388	0.456712752	-0.478402821
-0.721902644	-0.894470209	0.754808176	2.547203123	0.002546043	0.329411673
1.088540983	-0.570717375	0.451939934	1.896778997	0.078930508	-0.581537388
1.847515295	-0.300858182	0.172583525	0.734405452	0.303463498	-1.700221235
1.840459029	-0.124264392	0.01842447	0.577388492	0.399307153	-1.304106959
1.409356868	0.10848657	-0.122551088	0.711758401	0.38441111	-0.716993826
0.895513011	0.416420201	-0.297490004	0.809428568	0.220979004	-0.327971129
0.827090613	0.630054363	-0.373330623	0.841707416	-0.043054065	-0.29142292
0.898378743	0.787499007	-0.518039815	0.579010791	-0.328573159	-0.685588321
0.690813447	0.986067184	-0.859984576	0.41325328	-0.096387122	-0.867713747
0.416915332	1.242451312	-1.251185473	0.401585371	0.481900569	-0.676468484
0.124169756	1.591601397	-1.645972153	0.440501037	0.628940352	-0.189509864
-0.264446323	1.952393775	-1.967157973	0.359810538	0.720322755	-0.0047355
-0.608740693	2.15106718	-2.120488467	0.138880271	0.693280269	0.012514419
-0.727385092	2.185610713	-2.191174861	-0.392709793	0.167553681	0.376290707
-0.377532796	2.096426639	-2.171639616	-1.290676128	-1.201580155	1.513547609
0.385900943	1.78001121	-1.88311833	-2.336210771	-3.102632873	3.244288385
0.924561446	0.957099787	-1.07482094	-3.312926159	-3.567903783	3.671352647
0.593601183	-0.339885346	0.26773195	-3.106467539	-2.740808826	2.684262517
-0.429264713	-1.28113569	1.293151661	-1.429425789	-1.785355335	1.599285479
-1.072860721	-1.319906789	1.367475435	-0.664316493	0.055471651	-0.250812201
-1.303096023	-0.799039166	0.864094171	-0.340480299	1.326174249	-1.529389483
-0.915331036	-0.471974018	0.544746594	0.578974981	-0.380197818	0.30245214
-0.096384686	-0.666363165	0.7619263	0.829235785	-0.912143248	1.089727521
0.547494121	-0.85071835	0.966491196	0.488567257	-0.444264064	0.688077358
0.768152858	-0.49067136	0.553160635	0.102908535	-0.306038514	0.374325315
0.730958878	0.04540334	-0.076090363	0.088679937	-0.05557178	0.002683599
0.631658752	0.192905848	-0.24267609	0.262188181	0.218486418	-0.355448516
0.52034593	0.134065186	-0.144098758	0.31084793	0.102580662	-0.236374513
0.464202575	0.160462487	-0.153991225	0.196414095	-0.10096107	0.0357668
0.515913968	0.201487097	-0.205110073	0.137107303	-0.093066234	0.057646497
0.540660103	0.208764233	-0.226588694	0.175528869	-0.067441818	0.024829815
0.403304555	0.266738307	-0.290584075	0.233971083	-0.100802177	0.088932262
0.214293738	0.351882438	-0.351681416	0.082346455	0.156695564	-0.159326934
0.192146913	0.32928168	-0.291350864	-0.046426359	0.271709903	-0.277847921
0.237550165	0.224076865	-0.196625719	-0.000459872	0.196462288	-0.142868712
0.211718683	0.158888049	-0.173477138	-0.062022778	0.11277926	-0.052687535
0.158349444	0.216236132	-0.233027339	0.066370413	-0.026499855	0.032848015
0.246279494	0.328386434	-0.32772608	0.229197137	-0.156932203	0.162916542
0.413705428	0.365829207	-0.355780437	-0.064405561	-0.128520318	0.147702473
0.513560506	0.302364089	-0.284040808	-0.265100798	-0.093148218	0.127603829
0.49886385	0.199544441	-0.200033984	-0.31482989	-0.016044243	0.034499604
0.415771622	0.099120642	-0.137422284	-0.316615429	0.021661289	-0.019362989
0.403777858	-0.040974356	-0.019301924	-0.216440859	-0.065119838	0.113029085
0.490873474	-0.247317717	0.223754004	-0.448310934	0.14595613	-0.234554967
0.395205457	-0.418745405	0.442796915	-0.43254099	0.065259416	-0.265510681
0.073095651	-0.557615206	0.546162314	-0.138108095	-0.272966141	0.119861204
-0.28797113	-0.723637005	0.664243943	-0.343318609	0.047563932	-0.252690751
-0.697578838	-0.965947161	0.928323731	-0.764441063	0.880542375	-1.046629497
-1.486537818	-1.248457545	1.180877221	-0.917855706	1.682613093	-1.517445029
-2.303306466	-1.554297218	1.437005892	-0.330453071	1.712054078	-0.745197246
-2.60329605	-1.798316817	1.755134266	0.384333129	1.480307113	0.186469006
-2.658713711	-1.80723101	1.881560309	0.696615319	1.28661574	-0.01590171
-2.855423812	-1.532242923	1.596916453	0.707722462	1.225911245	-1.230932358
-2.326280152	-1.226411822	1.194915822	1.342362739	0.850358846	-1.197674009
-0.452993814	-0.996691574	0.921754993	2.26915751	0.415414613	-0.244709845
1.35799638	-0.74153483	0.669242145	1.994674023	0.261753094	-0.634684736
1.85133838	-0.410546297	0.30010377	1.103969465	0.168736729	-1.419785215
1.612194739	-0.109900022	-0.009517591	0.829249023	0.158551144	-1.203468024
1.300840411	0.108063258	-0.147315657	0.835504124	0.303017398	-0.800559456
0.901041955	0.369086767	-0.296434503	0.816651297	0.285646078	-0.551377634
0.654966229	0.656193891	-0.492003158	0.656645359	0.077129324	-0.531752489
0.723031991	0.84502559	-0.657329591	0.500307452	-0.128168176	-0.559594025
0.658281663	1.027876541	-0.928722893	0.499123347	-0.112461008	-0.487557555
0.338258201	1.33638917	-1.332523946	0.422511264	0.238571552	-0.460587632
0.008644251	1.650955512	-1.661955391	0.437053865	0.510715219	-0.226225096
-0.379750228	1.923678016	-1.916234448	0.406038552	0.743885589	-0.149564708
-0.683173249	2.075821516	-2.089188483	0.156169371	0.9184746	-0.202696074
-0.64317972	2.164744694	-2.192398188	-0.456773578	0.491136176	0.231460833
-0.08298579	2.155194702	-2.169304649	-1.436280038	-1.375997649	1.817344164
0.745636968	1.794820202	-1.834023217	-2.584888228	-3.604155718	3.773421806
1.116783784	0.844146721	-0.937775201	-3.522587378	-3.607496387	3.706907505
0.557975084	-0.471512434	0.378978482	-3.073264494	-2.667534432	2.5788397
-0.484340923	-1.311181776	1.267766133	-1.350522639	-1.644205675	1.362622571
-0.853718359	-1.137354531	1.190557933	-0.242643749	1.121947231	-1.330105907
-1.26206346	-0.518400387	0.595276501	0.005620275	1.166977092	-1.373883815
-1.048039514	-0.333866902	0.386160126	0.711207253	-0.835361614	0.778495085
-0.412735696	-0.627074135	0.673184707	0.624705181	-0.843170041	1.010991992
0.148083365	-0.711135329	0.793134912	0.254247637	-0.448463747	0.675292457
0.479244	-0.271915559	0.324466396	0.127207695	-0.424341207	0.543825007
0.551813529	0.242306878	-0.264496208	0.206946471	-0.18825948	0.162103934
0.492273921	0.342397529	-0.389292587	0.279775093	0.1272063	-0.274210428
0.508983433	0.121420669	-0.144581524	0.088840986	0.325720698	-0.489224195
0.657275724	-0.04135816	0.031381343	-0.043395667	0.207312857	-0.310667267
0.68043542	0.043939909	-0.062998343	0.16911891	-0.253806259	0.280645033
0.484682921	0.281810904	-0.307890047	0.257287853	-0.378455585	0.425759939
0.330804426	0.378664815	-0.396085836	0.121022023	0.105155623	-0.074854528
0.307357246	0.339492036	-0.347616934	0.062053615	0.308757347	-0.281479153
0.353448369	0.275628488	-0.275061232	0.094451225	0.109138632	-0.115320467
0.32604651	0.300970468	-0.295969796	0.068259287	0.131302266	-0.138300735
0.325284271	0.351895013	-0.348681058	-0.07208534	0.244907124	-0.253028661
0.349877841	0.334273874	-0.336111316	-0.015792669	-0.037421477	0.030911926
0.317071044	0.267924988	-0.267701964	0.003912451	-0.348777366	0.358453808
1.12079996	0.200244014	-0.190774668	-0.999955931	-0.227951896	0.267144088
0.616434486	0.150964351	-0.144672312	-0.456695482	-0.028721502	0.064151095
0.427825117	0.088824819	-0.107746541	-0.353822508	0.070855046	-0.092125492
0.367664416	-0.010646661	-0.033240584	-0.493519701	0.095719089	-0.175729481
0.389182652	-0.184252201	0.138635301	-0.439882767	0.044418594	-0.109611828
0.507771881	-0.408181425	0.407621622	-0.1280822	-0.124620334	0.085461927
0.38920233	-0.551576557	0.569929684	-0.071524288	-0.097718783	0.025525081
0.014858189	-0.665912811	0.614275044	-0.215379993	-0.011459103	-0.078706594
-0.289615625	-0.810248996	0.778800643	-0.56433983	0.320093706	-0.501029197
-0.750591226	-0.995234388	1.026242997	-0.762211901	0.868154143	-1.025602766
-1.69045704	-1.242891081	1.19051035	-0.629057811	1.433055735	-1.224661113
-2.503715396	-1.55220589	1.434092887	-0.102286932	1.533284644	-0.464838211
-2.723705658	-1.77662969	1.743319237	0.140169044	1.57968872	-0.095146968
-2.756725099	-1.795314421	1.826090676	0.293514448	1.544548389	-0.731323096
-2.835464409	-1.557005276	1.577531494	0.88814886	1.306615636	-1.237581604
-2.2202354	-1.226580685	1.227715583	1.876817207	0.730618823	-0.576966481
-0.552398906	-0.93279676	0.925807634	2.393342952	0.243800725	-0.120626864
1.064432417	-0.642328368	0.599572733	1.705489744	0.26880297	-1.023191711
1.797026126	-0.355737994	0.252700712	0.966674483	0.229039891	-1.557696261
1.853008118	-0.114712839	0.004325352	0.810746484	0.323040329	-1.211137126
1.520726402	0.123914588	-0.145497917	0.897298462	0.418711166	-0.692513275
0.955227177	0.399854641	-0.311424223	0.924017357	0.073439636	-0.366393226
0.549052822	0.672344059	-0.500141368	0.679596317	-0.071560297	-0.502375908
0.56573545	0.87083029	-0.692815469	0.419824098	-0.174101166	-0.652873131
0.617696397	1.082891572	-1.004724651	0.575821716	-0.117232239	-0.404865536
0.477471262	1.399398478	-1.398717003	0.550470738	0.279684121	-0.305235935
0.283510989	1.706450465	-1.718365034	0.305983983	0.614680664	-0.297347997
-0.087730039	1.981595534	-1.979682033	0.218719238	0.862951127	-0.191293314
-0.463912073	2.158498485	-2.159334113	-0.024729222	0.874030602	-0.050708158
-0.489425928	2.197929843	-2.23172524	-0.603098542	-0.051028933	0.704466186
-0.018407863	2.1012661	-2.154315805	-1.601600402	-2.015416414	2.246009136
0.68002349	1.666297904	-1.714045669	-2.709066431	-3.663621078	3.678568095
0.929048835	0.623284771	-0.687423717	-3.500789288	-3.220508987	3.240352807
0.449106419	-0.711052554	0.681262793	-2.728297357	-2.34905462	2.244766315
-0.387697615	-1.413508855	1.452247208	-1.009096485	-1.13497877	0.968902434
-0.948055969	-1.241331083	1.313170213	-0.470918937	0.787418389	-0.964458261
-1.284670709	-0.633528592	0.705684848	-0.026026852	1.115654474	-1.313758368
-1.042925659	-0.410465008	0.445020593	0.806136255	-0.760981992	0.714565389
-0.391721005	-0.638454009	0.68593887	0.666166012	-0.965751278	1.13267191
0.22406108	-0.653777745	0.747169317	0.30543436	-0.713762368	0.915435024
0.563614119	-0.212070585	0.269251262	0.183918655	-0.362322749	0.460683064
0.637402356	0.187361028	-0.212319861	0.188162406	0.00902294	-0.063717355
0.644475207	0.196099358	-0.243343215	0.174746291	0.277431502	-0.424224428
0.646284001	0.088002923	-0.098839032	0.136100152	0.18641907	-0.300758796
0.564902799	0.160088291	-0.149037473	0.200333748	-0.170039425	0.141920845
0.471294333	0.278178202	-0.276843374	0.204828929	-0.197116787	0.227652454
0.394672879	0.317884884	-0.343034203	0.043746411	0.076896905	-0.057382577
0.404565082	0.26830915	-0.312244171	-0.059330184	0.258736459	-0.27330312
0.370418166	0.246290786	-0.277832212	0.104607787	0.182907796	-0.115051151
0.228846328	0.288056768	-0.291783355	0.184915807	0.100375672	0.008463762
0.238306234	0.262737243	-0.256599947	0.111634324	0.100093932	-0.053863759
0.346325033	0.183200152	-0.187550402	-0.132413379	0.140145389	-0.202667171
0.438273	0.144711853	-0.148099854	-0.231814324	-0.078088597	-0.009063198
0.42090576	0.208308405	-0.206144521	-0.099525384	-0.191541718	0.192387291
0.398612946	0.242818842	-0.236138729	0.075599445	-0.222192038	0.286464355
0.488235919	0.152270806	-0.128996076	-0.020929189	-0.212658034	0.248078486
0.493528311	0.033439152	-0.037814788	-0.411304047	0.020731222	-0.046681743
0.455021993	-0.115187812	0.059844766	-0.464225451	0.069667443	-0.081714219
0.473774206	-0.333433511	0.279799673	-0.357270157	0.097444015	-0.166232576
0.380826943	-0.512180469	0.495566509	-0.261645626	0.011176917	-0.164042621
0.076531791	-0.581584159	0.583390387	-0.328374101	-0.022865604	-0.165333924
-0.249138543	-0.688946784	0.697282213	-0.549549989	0.241538476	-0.46273683
-0.600446356	-0.916270377	0.926531865	-0.513096249	0.584642365	-0.644412198
-1.268322194	-1.182432438	1.192119621	-0.353318504	1.154749445	-0.823015211
-2.011983278	-1.529014728	1.53187553	-0.249026756	1.660938503	-0.732254379
-2.455413989	-1.801196922	1.828474467	-0.192020365	1.907334126	-0.522160751
-2.732458487	-1.803991486	1.833961759	0.055923562	1.754063269	-0.83051396
-2.898135732	-1.614302468	1.585930038	0.741009984	1.302051448	-1.179285159
-2.493408734	-1.34367737	1.261316029	1.693306878	0.676568467	-0.646113602
-1.064224675	-1.031034253	0.915350868	2.308736896	0.0669345	0.059986693
0.67621451	-0.678880111	0.54593568	2.034946653	-0.047533275	-0.383959744
1.570394622	-0.341127854	0.20939254	1.145774584	0.277736276	-1.398763678
1.712257867	-0.109528376	0.026897179	0.737570336	0.488928713	-1.393321158
1.469572672	0.067744098	-0.061180288	0.736142133	0.319867403	-0.887244059
0.887345898	0.32739563	-0.233746052	0.672587495	0.083848661	-0.640189191
0.490220149	0.583764834	-0.390268156	0.772945114	-0.013843677	-0.31531103
0.63123853	0.74490661	-0.470678313	0.682995298	-0.08207512	-0.361737608
0.746998912	0.970821246	-0.754147741	0.535346894	-0.191689811	-0.544645809
0.505648395	1.306949866	-1.237862772	0.548242052	0.080860915	-0.477715014
0.243047067	1.661719204	-1.675132042	0.515951967	0.417930492	-0.196255408
-0.022305854	1.99196484	-2.006628732	0.41877847	0.700119459	-0.100266895
-0.332146469	2.175802447	-2.17542524	0.160019689	0.932877435	-0.256517244
-0.468782228	2.172041264	-2.206103618	-0.280171689	0.652052532	-0.036796847
-0.209817221	2.138683239	-2.1913576	-1.084061697	-0.628683783	1.024175671
0.424034364	1.958488531	-2.000406248	-2.182917462	-2.72965986	2.864694265
0.960122316	1.217452518	-1.2719765	-3.282941713	-3.459427504	3.603713934
0.813508179	-0.118777093	0.059357876	-3.438969617	-2.568644992	2.608298993
0.032083081	-1.231867873	1.224791464	-1.786896556	-2.167231853	1.982085946
-0.669966748	-1.387253665	1.449682719	-0.559505408	-0.463753185	0.329119981
-1.154323156	-0.873126337	0.944575375	-0.364328598	1.557100329	-1.737822465
-1.128045554	-0.412490801	0.471851804	0.339983893	0.311810289	-0.478640703
-0.646916447	-0.500744427	0.546784318	0.843592955	-0.973783927	0.992367258
-0.106034391	-0.714484298	0.786429854	0.577187823	-0.864014768	1.050828994
0.305271722	-0.460646275	0.53591862	0.294718363	-0.647480201	0.842067826
0.566582786	0.037847521	-0.020345986	0.111584038	0.075120967	-0.017896271
0.666096759	0.227369614	-0.26185958	0.187895737	0.309661127	-0.390321959
0.604153643	0.140804675	-0.165175269	0.184285896	0.22321991	-0.341698368
0.565329092	0.082501958	-0.080413996	0.064889925	-0.003385723	-0.111423648
0.540114116	0.191900414	-0.199235396	0.08617763	-0.177632481	0.085766672
0.491611773	0.320938407	-0.363381103	0.233765462	-0.228291025	0.227603572
0.441058063	0.34548989	-0.398636875	0.33458299	-0.195617774	0.320971385
0.304701306	0.362103779	-0.392591392	0.050346372	0.224915946	-0.129995372
0.234135561	0.336122993	-0.341113911	-0.09639031	0.419756142	-0.413007206
0.317616342	0.272497629	-0.260171981	0.019182582	0.225028642	-0.254740586
0.367059967	0.289679381	-0.275130746	0.048857502	0.011776314	-0.075705896
0.377711308	0.316711742	-0.302562328	-0.083889251	0.001768883	-0.06428742
0.472665648	0.200808666	-0.175422579	-0.155277765	-0.105695343	0.070940993
0.425665127	0.121853083	-0.096269594	-0.214516843	-0.12300446	0.081983999
0.232904265	0.154142936	-0.164110919	-0.152746982	0.064872788	-0.078119481
0.244548516	0.116524354	-0.156495169	0.083236272	-0.114256856	0.197483909
0.458086695	-0.024060588	-0.001897683	-0.127840388	-0.203527315	0.298814514
0.51330241	-0.145760723	0.132919776	-0.478979387	-0.001000888	0.033284887
0.47930296	-0.283330458	0.283979057	-0.57212742	0.272263362	-0.36883225
0.353208459	-0.424179729	0.427913585	-0.410909282	0.180437983	-0.447332695
0.070588511	-0.558180877	0.514692855	0.014775306	-0.316554768	0.116069075
-0.202999845	-0.713097034	0.640464764	0.008306965	-0.313958336	0.253735446
-0.512919795	-0.881870146	0.860186551	-0.534335098	0.48724465	-0.550719928
-1.197445928	-1.065982881	1.074852971	-0.93349022	1.433293881	-1.446910972
-2.076228045	-1.351529872	1.303134623	-0.638380177	1.71225032	-1.152600402
-2.544823114	-1.675544499	1.631809382	0.079341191	1.553247973	-0.097577602
-2.644884095	-1.836780316	1.884163539	0.297338481	1.534051264	-0.224975482
-2.804117491	-1.739784919	1.790664591	0.50598931	1.366391886	-1.039837335
-2.697451208	-1.414197302	1.405694359	1.293475654	0.993152358	-1.036464097
-1.506637422	-1.030438112	0.977137283	2.301135974	0.492983427	-0.125961631
0.439901167	-0.739244786	0.693180816	2.164028232	0.21631227	-0.500106837
1.629356234	-0.505476412	0.41971814	1.130774551	0.148435702	-1.665810236
1.817563027	-0.247228879	0.129505714	0.844581821	0.323851584	-1.413919275
1.684095287	0.008309853	-0.033446676	0.893369	0.48051256	-0.761013346
1.284410149	0.269692184	-0.185075186	0.784401783	0.235711598	-0.604951066
0.694647288	0.546816491	-0.400611772	0.619623995	0.161530952	-0.638636164
0.530937515	0.743637083	-0.518989841	0.734691073	0.010374251	-0.278630028
0.730396688	0.903824466	-0.673558868	0.736905473	-0.340372925	-0.161654743
0.667041458	1.178630428	-1.07863295	0.515713965	-0.054680752	-0.528465027
0.413892574	1.495859779	-1.516290577	0.38493961	0.438878415	-0.487280114
0.141259662	1.773822214	-1.824785683	0.348264059	0.735820668	-0.246676435
-0.220064484	2.032248264	-2.064726888	0.262801424	0.909509151	-0.154947824
-0.500690482	2.192892911	-2.233738294	-0.157737691	0.784818182	-0.055645478
-0.266350208	2.154101499	-2.211133475	-1.001760518	-0.358728579	0.812166066
0.402316644	1.946159313	-1.988984764	-2.02064179	-2.691126936	2.818673525
0.848794916	1.369935406	-1.406331225	-3.0778832	-3.844290467	3.893271523
0.657269015	0.179147291	-0.22186023	-3.525686738	-2.866419321	2.874666269
-0.068543059	-1.054283869	1.042134566	-2.184945098	-2.16833656	2.046946393
-0.744303327	-1.435468353	1.451953509	-0.915304541	-0.897090263	0.722383933
-1.292942208	-1.08731653	1.146217326	-0.48051759	1.3386105	-1.572403398
-1.223045187	-0.642320145	0.71227851	0.254340304	0.353140832	-0.52873048
-0.52498072	-0.765431094	0.825090787	0.877592865	-1.097927422	1.201945031
0.222059701	-1.018278313	1.127424004	0.581750815	-0.747283832	1.028948498
0.552951451	-0.648593164	0.746424252	0.336070145	-0.59566854	0.774115576
0.569715503	0.058902056	-0.057236485	0.160959221	-0.149338627	0.131965357
0.595461291	0.266888482	-0.311107151	0.203555585	0.32437251	-0.526275206
0.608563464	0.082468586	-0.095069557	0.385087135	0.065818602	-0.214114284
0.437491714	0.122199987	-0.10672977	0.297570673	-0.340438903	0.338245279
0.370283032	0.307020554	-0.3026185	0.063004385	-0.227563837	0.206524763
0.495557968	0.337791675	-0.346710951	0.123910524	-0.090802684	0.081952965
0.504886281	0.308389126	-0.329843405	0.148083587	0.024533996	-0.007436915
0.34623773	0.365274802	-0.398712453	0.075562492	0.066451313	-0.052545951
0.172897109	0.413491632	-0.437302924	0.010826701	0.407095149	-0.34346357
0.160464547	0.368052779	-0.378064113	0.041144865	0.447255267	-0.348690185
0.267846763	0.321518487	-0.322362471	0.081976261	-0.007995328	0.02284884
0.331413684	0.292812784	-0.276335765	-0.18489459	0.054933417	-0.147032049
0.344433546	0.283624875	-0.209160337	-0.269945983	0.041708424	-0.170699992
0.39630763	0.307415321	-0.210443406	0.013360532	-0.225404654	0.253193485
0.461116926	0.265664209	-0.255148668	0.244373933	-0.405318616	0.641382663
0.491297843	0.111668846	-0.178509883	-0.063947652	-0.121252337	0.259892812
0.48814019	-0.05122916	-0.011395483	-0.547594354	0.120526655	-0.183941477
0.537232437	-0.212747925	0.193298969	-0.605065987	0.126878363	-0.226535169
0.554984973	-0.40339071	0.393559523	-0.440173722	0.161400688	-0.266381362
0.391471964	-0.562604742	0.536588647	-0.192879134	-0.047845727	-0.100988533
0.048445261	-0.598383601	0.591497498	-0.104575999	-0.199807176	0.057936058
-0.295426929	-0.655936786	0.666394778	-0.447851026	0.249989765	-0.409558181
-0.671557217	-0.875805927	0.8606904	-0.690769195	0.830203049	-0.942375312
-1.291045721	-1.196144773	1.168731213	-0.351053628	1.177601227	-0.899818781
-2.036179918	-1.513661279	1.516220932	-0.095487445	1.498499579	-0.556746498
-2.539702302	-1.714237524	1.758474005	-0.248882279	1.795345272	-0.52066473
-2.80212433	-1.739499701	1.764945603	-0.031252516	1.745163669	-0.88917522
-2.905710785	-1.58265631	1.560477703	0.760978059	1.39694916	-1.138618366
-2.39642657	-1.299951701	1.254643134	1.867688749	0.658917749	-0.401732178
-0.825768548	-0.965973415	0.91681556	2.385410122	-0.026613852	0.126378723
0.95513095	-0.665187465	0.576140618	1.666105884	0.048074577	-0.960822634
1.778672559	-0.394935506	0.2469979	0.991493266	0.402488538	-1.563486014
1.764872422	-0.147527257	0.014937829	0.920223134	0.43675593	-1.095671447
1.371196488	0.067780753	-0.10692723	0.96080929	0.272933292	-0.679156845
0.787779541	0.325487678	-0.257906163	0.7690967	0.128659246	-0.648301825
0.447817739	0.605400834	-0.436297861	0.590546033	0.088839428	-0.650847004
0.564629296	0.828018732	-0.5928522	0.611004302	-0.131867754	-0.488642809
0.673234897	1.011865391	-0.837523751	0.610506013	-0.183944238	-0.500031717
0.512896865	1.239136883	-1.187464294	0.45679089	0.29778289	-0.584114134
0.301499628	1.497575653	-1.528811711	0.269204241	0.555556906	-0.381973308
-0.053357452	1.825826278	-1.850118139	0.285027328	0.727684042	-0.049464005
-0.455675883	2.106270972	-2.079789556	0.248229776	0.744219903	0.107789418
-0.571880263	2.192327036	-2.171246507	-0.18542888	0.364191677	0.312265112
-0.226823182	2.128568889	-2.162288637	-1.102467568	-0.854693533	1.210420348
0.415839736	1.913406685	-2.004109271	-2.111368375	-2.924354435	2.989055619
0.889987666	1.24683489	-1.362364939	-3.178213485	-3.648571086	3.621289376
0.766742195	-0.034046996	-0.037916584	-3.455850332	-2.705874366	2.646339094
0.069716662	-1.194965898	1.199093822	-1.768982784	-2.21038271	2.104627487
-0.571011673	-1.433751927	1.474094905	-0.494854284	-0.741472831	0.615868803
-1.160078668	-0.946778219	1.024703967	-0.333927196	1.736991257	-1.926284668
-1.288327023	-0.436417394	0.516232689	0.126517022	0.71079708	-0.881174334
-0.764087675	-0.502810221	0.543127383	0.762526644	-1.269303425	1.312308764
0.008163228	-0.802928241	0.859624886	0.600079066	-0.977764464	1.240881917
0.490728878	-0.656582397	0.746394355	0.288836885	-0.320300804	0.554719104
0.627470042	-0.111716832	0.148268813	0.100841279	0.009124054	0.018644346
0.60686652	0.229208109	-0.266001432	0.185979435	0.105157184	-0.213020106
0.566122262	0.156371484	-0.188613343	0.218135519	0.255248088	-0.38697536
0.505535368	0.061906525	-0.055806461	0.155407174	0.017519906	-0.105233385
0.470382191	0.127015394	-0.113758434	0.14876445	-0.224065316	0.156310451
0.476522201	0.206549314	-0.208824828	0.223215562	-0.170332747	0.163779498
0.475875071	0.25208305	-0.271915816	0.091839583	0.147389555	-0.138623994
0.451553106	0.249373537	-0.281638008	0.008136678	0.173667634	-0.221999158
0.318332201	0.261156157	-0.280910601	0.160405312	0.031048892	-0.027460305
0.177606181	0.259302873	-0.253685844	0.157176522	0.173975531	-0.094062913
0.191513059	0.258707633	-0.246654264	-0.540023337	0.063859435	0.011425568
0.187549375	0.287417288	-0.275455784	-0.136175983	-0.060916121	0.116446676
0.1276425	0.29187131	-0.281414613	-0.153895468	0.149863532	-0.195080781
0.142237672	0.261810612	-0.25439158	-0.32968335	0.042193564	-0.137528351
0.33608695	0.227789928	-0.20273867	-0.014721517	-0.332529101	0.317332161
0.508631864	0.146589164	-0.113792427	0.094002173	-0.392778778	0.443196461
0.550953298	0.029774482	-0.018793304	-0.168573403	-0.186337271	0.207675681
0.469145413	-0.056488096	0.034856966	-0.388941761	0.091954314	-0.135301902
0.357764551	-0.165696104	0.137716819	-0.404206177	0.227419723	-0.300257858
0.237501497	-0.326775542	0.294824913	-0.359949037	0.173784365	-0.299170473
0.030829511	-0.453833947	0.403412005	-0.248482371	-0.041953001	-0.12902493
-0.189791835	-0.513207615	0.466824874	-0.201385016	-0.058801574	-0.081739259
-0.404565871	-0.608054299	0.598073397	-0.36064971	0.319965133	-0.4076145
-0.796883277	-0.826545228	0.849999216	-0.625798164	0.932080104	-0.94351118
-1.42495759	-1.192332182	1.180230618	-0.599471844	1.380879308	-1.087245943
-2.020808999	-1.598143801	1.52712446	-0.237171131	1.496125545	-0.512855909
-2.24501371	-1.825741767	1.800615534	0.047763112	1.540494976	-0.149197496
-2.34512986	-1.767412728	1.793224395	0.148865404	1.493608885	-0.691174555
-2.486406618	-1.52095702	1.505877172	0.628621786	1.129959188	-1.044910645
-2.096733824	-1.264499446	1.183658802	1.545336472	0.542769944	-0.446606795
-0.843896576	-0.995997598	0.892028467	2.115575723	0.086894706	0.054182821
0.503403904	-0.689851499	0.577175837	1.673460518	0.072210521	-0.56449152
1.145252573	-0.370475821	0.257248703	1.135985452	0.283224805	-1.034112713
1.235059648	-0.127913821	0.057410542	0.918599215	0.317656947	-1.00710523
1.200209271	-0.002818716	0.015875008	0.849077383	0.237254857	-0.853423636
1.050136911	0.16551821	-0.072622907	0.76132911	0.124482206	-0.715702923
0.745434009	0.4806031	-0.327332022	0.699544773	0.054295631	-0.601019617
0.447733023	0.812747364	-0.642182353	0.540186555	-0.05169574	-0.676997259
0.428201497	0.943134571	-0.877610196	0.369491097	-0.32614486	-0.692987574
0.530567221	1.062270972	-1.104455074	0.69728723	0.086779798	-0.229063166
0.490636483	1.412891371	-1.418902797	0.719409038	0.500019379	-0.134675497
0.287469117	1.804602627	-1.786581672	0.412566703	0.507176877	-0.103673432
0.016849891	2.093898777	-2.085916432	0.202041477	0.60556439	0.002272034
-0.144614761	2.239681508	-2.248667199	-0.136232745	0.720379494	0.017926171
-0.025435902	2.231145119	-2.261358062	-0.872683796	0.013477425	0.490785412
0.36939002	2.024280381	-2.087972465	-1.81006523	-1.776972106	1.894811166
0.686922604	1.532157326	-1.614256401	-2.726314959	-3.233903675	3.295404012
0.683287991	0.451701035	-0.529139864	-3.358745122	-2.845966948	2.947712873
0.189110629	-0.852278973	0.825314676	-2.377336646	-2.344205178	2.255595946
-0.436509211	-1.375462822	1.392290231	-1.007386185	-1.386948291	1.189109384
-1.047186298	-1.131041026	1.196771722	-0.469454258	1.054474078	-1.292226837
-1.112442701	-0.616633112	0.714730431	-0.035629886	0.769263532	-0.978545786
-0.580489673	-0.582919186	0.66511385	0.664458283	-1.069758366	1.068857958
0.169842631	-0.900407776	0.98745714	0.595163215	-0.758054239	0.995455197
0.657024743	-0.865859892	0.970275431	0.331099722	-0.403223069	0.623449998
0.802015772	-0.302970067	0.341894546	0.149383313	-0.361976983	0.396570094
0.694723844	0.169403006	-0.210571741	0.259905304	-0.007431587	-0.050824835
0.465376047	0.227390669	-0.268480322	0.248541112	0.297884525	-0.459267426
0.385312748	0.133975194	-0.150324154	0.097352583	0.192509989	-0.379998593
0.46973671	0.108191902	-0.126716327	0.19501075	-0.135804696	0.088438384
0.523665063	0.169131156	-0.187260962	0.347331194	-0.355237476	0.424398177
0.421047346	0.283270771	-0.299744436	0.206882756	-0.11553295	0.13442809
0.295761646	0.353621596	-0.366175618	0.091226435	0.098521784	-0.158274179
0.201112387	0.381237483	-0.373016823	0.029140953	0.225032936	-0.255439182
0.137966941	0.36823346	-0.343832556	-0.00281513	0.201618195	-0.158829859
0.105338176	0.377358872	-0.364365332	-0.008179938	0.103055261	-0.04624527
0.100417636	0.369553635	-0.376028396	-0.018486597	0.199274482	-0.130328354
0.175637773	0.289772158	-0.302133439	0.055954324	0.174619694	-0.103592584
0.321391372	0.241999446	-0.244534308	0.014935117	0.031385939	-0.012275805
0.41703554	0.234274836	-0.2146716	-0.133382435	-0.062921094	0.045471619
0.456430691	0.176279937	-0.151326132	-0.104626952	-0.240559794	0.250436397
0.451144178	0.075788556	-0.081468927	-0.194924104	-0.176199576	0.144494394
0.400313208	0.004465538	-0.042117262	-0.347208261	-0.009708541	-0.019348471
0.378186692	-0.082231147	0.036156629	-0.376990135	0.018750843	0.011347517
0.374764152	-0.226062871	0.188058014	-0.335893022	-0.068586736	0.048982579
0.285525055	-0.36208522	0.339776967	-0.233898056	-0.160342364	0.041072797
0.029364856	-0.456442686	0.43677	-0.277939194	-0.083354858	-0.087417796
-0.230742651	-0.584206885	0.560893822	-0.455496139	0.172614981	-0.345792978
-0.466421683	-0.758635176	0.764441741	-0.479244818	0.4361728	-0.558274218
-0.89363787	-1.024030571	1.033798307	-0.560842657	1.040240678	-1.076208531
-1.628097632	-1.336106635	1.282941371	-0.254924997	1.363399196	-0.823910133
-2.145509729	-1.586472632	1.578139505	0.014685401	1.332886037	-0.076542479
-2.321532867	-1.718439253	1.789668442	-0.061246391	1.441600851	-0.237453507
-2.542216523	-1.629603269	1.661805047	0.166750699	1.351781487	-0.89884461
-2.648664921	-1.333172505	1.267971536	0.917014725	1.028681399	-1.008429432
-1.783290929	-1.082359125	0.978478004	1.700674465	0.523767524	-0.419638737
-0.087490751	-0.886773724	0.783120668	1.975192238	0.137608688	-0.133081313
1.147327093	-0.644481464	0.523381256	1.473161856	0.246930707	-0.761565296
1.360005737	-0.357960533	0.21317036	0.887059041	0.421615626	-1.325955623
1.135754082	-0.12394938	0.001062379	0.623568695	0.429820311	-1.273706659
0.961312996	0.086943156	-0.128964747	0.744205154	0.224233263	-0.687340737
0.816349299	0.293351749	-0.22041067	1.010721145	0.065724124	-0.149407008
0.896363316	0.438206101	-0.232851781	0.945195728	0.01447295	-0.208382736
1.044324081	0.596203013	-0.335471147	0.479115652	-0.066068124	-0.748565556
0.77889967	0.860682985	-0.710019985	0.392814725	-0.11688348	-0.828125016
0.385734231	1.170488425	-1.159496298	0.495131789	0.235425954	-0.635098966
0.179868426	1.452456911	-1.484613714	0.449741782	0.517174938	-0.393181873
-0.090445196	1.755656234	-1.746134502	0.372977413	0.690693467	-0.21827589
-0.535598658	2.015020443	-1.953437195	0.364391911	0.741089271	-0.062279939
-1.040098264	2.168498138	-2.153864809	0.102845963	0.458324201	0.192787268
-1.074292571	2.230372376	-2.316206821	-0.74612662	-0.404587133	0.824067898
-0.16041233	2.124060942	-2.242342963	-1.915782133	-2.193045484	2.315943026
1.121290537	1.507745277	-1.601974729	-3.015047711	-3.548466455	3.655517235
1.271418058	0.274551767	-0.347642812	-3.58578868	-2.863749363	2.947840205
0.020632078	-0.995773044	0.967777532	-2.326578212	-2.178987374	2.046221292
-1.003479958	-1.438918341	1.436840552	-0.925148816	-1.429619474	1.255222242
-1.392383929	-1.132813003	1.16480057	-0.343266513	0.389792669	-0.545674189
-0.993635329	-0.564202427	0.632182445	0.155097076	0.210674737	-0.339955142
-0.116014221	-0.444514419	0.495112184	0.628924932	-0.705305222	0.723461995
0.743865432	-0.729892818	0.781187217	0.507761611	0.114884827	0.040139649
1.036176082	-0.873475881	0.953115796	0.257141757	0.222216708	-0.075194569
0.920525783	-0.489578194	0.525932989	0.081409685	-0.540921707	0.571797604
0.803130027	-0.000637464	-0.037643469	0.159823878	-0.423856978	0.337219429
0.710343522	0.15372053	-0.202085303	0.275273721	0.054746805	-0.162640369
0.558277943	0.140790732	-0.146294852	0.339165981	0.127225039	-0.192474999
0.515459647	0.147565631	-0.133171279	0.342292674	-0.129780665	0.103623017
0.514442289	0.219709023	-0.227239407	0.175615822	-0.16964577	0.144213624
0.395405289	0.338069743	-0.358234767	0.21332024	-0.062966641	0.100814383
0.268604599	0.381226289	-0.392076836	0.071191026	0.211380714	-0.226146912
0.227913828	0.331220035	-0.317240897	-0.070814472	0.330776662	-0.378791601
0.212842442	0.259611532	-0.214650111	-0.039858589	0.26888977	-0.268196645
0.146208297	0.212272465	-0.182015513	0.02052545	0.190827097	-0.171342513
0.125250295	0.194195553	-0.171878391	0.029828197	0.255645777	-0.288223765
0.242461898	0.174053372	-0.13072024	0.09172863	0.147818087	-0.133496741
0.270165588	0.205538922	-0.181642763	0.141752295	-0.210947813	0.359164657
0.240137219	0.249961424	-0.257134675	0.01221157	-0.31251489	0.427264217
0.29561977	0.246036799	-0.25101747	-0.172339149	-0.256122253	0.232616679
0.319068782	0.207672642	-0.235542502	-0.371940473	-0.136845898	0.012183302
0.243633546	0.113794565	-0.182759332	-0.512894914	0.00417506	-0.108617278
0.118551145	-0.074910641	-0.009156223	-0.474341347	0.035931648	-0.066129075
-0.004547216	-0.297197736	0.239077279	-0.403918936	-0.084780085	0.002668015
-0.070205216	-0.507845219	0.486249743	-0.439241333	-0.120385905	-0.061551642
-0.125977756	-0.748510185	0.778624117	-0.555710709	0.222138367	-0.427846204
-0.513793128	-0.984399667	1.046129755	-0.579931773	0.718307501	-0.798258419
-1.374885982	-1.212325134	1.208695953	-0.627633228	1.382999971	-1.11771537
-2.12331815	-1.547284067	1.459672842	-0.395424483	1.773728722	-0.855731866
-2.397281685	-1.818277022	1.771544238	0.159432256	1.658175759	-0.2612629
-2.530429674	-1.819845999	1.848739499	0.420147339	1.492060551	-0.590768441
-2.68339358	-1.569681345	1.588757812	0.830019316	1.203111386	-1.05362824
-2.336185449	-1.256022479	1.201690322	1.603103251	0.715876859	-0.719405946
-0.977750299	-1.002040327	0.883920849	2.185469939	0.387632836	-0.223307776
0.666349125	-0.763288775	0.643630683	1.808577863	0.448875956	-0.713387101
1.559993309	-0.509775491	0.401201228	1.120877419	0.339954359	-1.27634454
1.691271645	-0.257275067	0.158172356	1.03383239	0.08800631	-0.950153499
1.53826218	-0.037697099	0.006910541	1.000502581	0.154918195	-0.676779622
1.209016383	0.20339605	-0.128335504	0.821138192	0.153741654	-0.566422548
0.750773535	0.536855115	-0.395894436	0.600849644	-0.055164851	-0.529248999
0.560892503	0.809996053	-0.662504323	0.367818892	-0.186976229	-0.705437628
0.726001926	0.93256206	-0.822199767	0.173003514	-0.021823621	-0.81153813
0.750006869	1.112971515	-1.053760775	0.4852618	0.164724179	-0.280189182
0.512487845	1.396981026	-1.410698398	0.793769292	0.193658031	0.074109913
0.121457452	1.739769104	-1.785877178	0.586805524	0.640979564	-0.208119147
-0.312362876	2.007632115	-2.037569378	0.055369938	1.030332278	-0.518292435
-0.569550907	2.125396521	-2.150279175	-0.197476126	0.760556789	-0.070233941
-0.399054291	2.162008995	-2.178095861	-0.852053811	-0.224230976	0.859705868
0.206390799	2.056384903	-2.07872777	-1.845562867	-2.358722531	2.692190679
0.706640521	1.601106619	-1.667440776	-2.821810251	-3.977547243	4.096369338
0.692981854	0.491489921	-0.584147243	-3.472249234	-3.068725822	3.037515517
0.135323846	-0.845633053	0.805062075	-2.423163704	-1.926453852	1.741191373
-0.510008603	-1.361255084	1.375794157	-1.020181056	-0.951963847	0.726469752
-1.096772903	-1.07867968	1.148030902	-0.407515729	0.899543753	-1.131491624
-1.079167784	-0.561911834	0.644262594	0.159946355	0.364368139	-0.564630973
-0.474340403	-0.586223245	0.644323336	0.745167924	-0.782532045	0.793058908
0.245438634	-0.921952576	1.00720765	0.537027956	-0.378782351	0.618004148
0.605941814	-0.799582586	0.904305171	0.297139336	-0.517747192	0.752468833
0.634232571	-0.157538226	0.184006284	0.137281495	-0.437351999	0.483030933
0.571308178	0.262857451	-0.311581525	0.166038979	0.063075899	-0.203525864
0.547580355	0.180011565	-0.211131216	0.236575295	0.281349315	-0.466376054
0.505690214	0.053694332	-0.034557018	0.165966883	0.148174784	-0.230223008
0.428940002	0.132917573	-0.123825803	0.13832979	-0.162665385	0.149321697
0.430466254	0.24795829	-0.280023583	0.330724861	-0.347048537	0.409082216
0.486594045	0.271032636	-0.304146564	0.252432574	-0.070263382	0.131257038
0.422117568	0.273159994	-0.274751452	0.128927329	0.175656472	-0.138856549
0.216901432	0.315408806	-0.289055499	0.05375602	0.275774376	-0.257646052
0.066983793	0.373192663	-0.345741116	-0.051614785	0.269753599	-0.277790382
0.133263814	0.31573417	-0.319371143	-0.082326476	0.288954994	-0.284899408
0.271341805	0.198948146	-0.218112709	-0.023900358	0.054682519	-0.065572196
0.347984397	0.134832445	-0.133347321	-0.022241391	-0.053911921	0.015736217
0.412897382	0.101704499	-0.074505384	-0.001205116	-0.057069882	0.041146053
0.362042969	0.125466829	-0.101866983	-0.043387286	-0.125475574	0.11888357
0.338485714	0.137063837	-0.153310917	0.001352906	-0.216283175	0.223180643
0.441635122	0.107580225	-0.143188075	-0.147213411	-0.147355906	0.143181381
0.475269643	0.0487228	-0.079793026	-0.391216828	-0.012879385	0.014883917
0.379364344	-0.090391321	0.05496539	-0.44454414	0.079568685	-0.104055562
0.249923237	-0.283832007	0.256692557	-0.376829562	0.066951027	-0.194005916
0.085920539	-0.435297457	0.42053528	-0.31624114	-0.026469404	-0.124806584
-0.142403366	-0.530012826	0.515067033	-0.323891967	-0.021429706	-0.081827566
-0.413131746	-0.650867795	0.631863021	-0.405063232	0.177757744	-0.23595096
-0.829913855	-0.843240754	0.829606414	-0.621837273	0.836835456	-0.880538606
-1.429568604	-1.15078331	1.13858307	-0.481232644	1.31515854	-1.034328885
-2.011717943	-1.516911997	1.501367901	-0.112895594	1.390479941	-0.434322699
-2.265984118	-1.78577023	1.8192498	0.033525085	1.562374918	-0.259082802
-2.514368262	-1.759592426	1.816999043	0.079432144	1.708022398	-0.969775847
-2.8073737	-1.468774554	1.46246261	0.672146063	1.233448733	-1.217971643
-2.269199843	-1.18351389	1.105082034	1.622955992	0.556011464	-0.444765273
-0.618185349	-0.94904387	0.869900959	2.202688371	0.167018961	0.146761334
0.942213327	-0.692281109	0.604637239	1.695141656	0.128017425	-0.621526364
1.544970484	-0.435049307	0.300217542	0.975683798	0.335889365	-1.326552459
1.549147485	-0.205633245	0.092243504	0.797427609	0.467962572	-1.133709416
1.376972499	-0.001950407	-0.004979712	0.935355358	0.276825078	-0.651886307
1.059888216	0.195103582	-0.102285165	0.960987767	0.007577933	-0.435554598
0.79613234	0.394887497	-0.249035243	0.606975125	-0.027143888	-0.741274854
0.719422944	0.631802989	-0.47185939	0.515165675	-0.006881511	-0.765967049
0.656274338	0.868292204	-0.749094569	0.533838691	-0.001792102	-0.625735786
0.501746158	1.11248917	-1.090678598	0.482400252	0.139101584	-0.517947466
0.407310232	1.40294865	-1.464178225	0.444083829	0.296295589	-0.272519147
0.181465878	1.750799222	-1.835531468	0.377637357	0.610152133	-0.107742868
-0.234266973	2.034399703	-2.072166122	0.110864222	0.969615811	-0.155240582
-0.617908371	2.1530264	-2.155078925	-0.22377616	0.708182168	0.086170911
-0.713485628	2.149406722	-2.182748106	-0.684707429	-0.507866642	1.002281722
-0.27813403	2.033969391	-2.115476593	-1.418470362	-2.380152209	2.487960193
0.500779634	1.592841492	-1.699951226	-2.551460704	-3.380856789	3.352682598
0.916292476	0.576260219	-0.667454066	-3.561961905	-2.766513014	2.789520575
0.552136696	-0.675647283	0.652616036	-2.627272399	-2.383160126	2.312308996
-0.220059533	-1.34554442	1.381342842	-0.687623359	-1.240972093	1.065215004
-0.740583235	-1.228621162	1.308671615	-0.212103298	0.867543945	-1.080440729
-1.128629503	-0.675545092	0.800237472	-0.07811263	1.297265642	-1.522557764
-0.992920159	-0.370875804	0.464642164	0.579738416	-0.949828869	0.889557548
-0.296096258	-0.531697814	0.580584686	0.553207237	-1.183258466	1.37868561
0.426551372	-0.725511242	0.778636691	0.213351097	-0.139513253	0.38654095
0.724056977	-0.500366378	0.531193901	0.05344316	0.14117618	-0.033559332
0.678585752	-0.027476166	-0.003266591	0.207957527	-0.138168319	0.106280478
0.586816513	0.212477988	-0.262919646	0.384111698	-0.149802555	0.047477634
0.541940747	0.192445234	-0.201943862	0.26280371	0.087091208	-0.191481382
0.491003235	0.163563912	-0.134464407	0.112174614	0.113007124	-0.179397741
0.412394035	0.222189452	-0.194209396	0.202458909	-0.113199258	0.138210762
0.373979963	0.293049184	-0.290650647	0.268464711	-0.167114144	0.250724492
0.368691236	0.305341471	-0.317119173	0.162491996	-0.033406584	0.057821246
0.326589561	0.348431758	-0.351833712	0.012741955	0.046795621	-0.100353204
0.30739467	0.385451473	-0.378008707	-0.003265896	0.24345574	-0.258777923
0.324605198	0.328868915	-0.328338331	0.0358032	0.353158791	-0.325760397
0.241485896	0.286727736	-0.297279342	0.00448979	0.2839775	-0.2656817
0.246138787	0.253446871	-0.259197543	-0.060308288	0.005668867	-0.05543823
0.378846693	0.225135106	-0.201311223	-0.060025333	-0.255703482	0.206248388
0.435684371	0.218886598	-0.17317827	-0.124285881	-0.172817915	0.178138869
0.433744174	0.142521495	-0.111530105	-0.198859852	0.029798825	-0.001405417
0.415820183	0.027752742	-0.034366211	-0.303575889	0.075345058	-0.036627959
0.410818783	-0.092672681	0.045139107	-0.401219104	0.037706415	-0.013601472
0.412148751	-0.232631124	0.17599431	-0.373181531	-0.011292531	-0.025834555
0.391530609	-0.392494149	0.361390064	-0.24704912	-0.107482994	-0.003071391
0.178703238	-0.475891009	0.463139901	-0.137551042	-0.2911616	0.159224574
-0.170177906	-0.505753339	0.480148375	-0.259921897	-0.141810378	-0.006220999
-0.433625567	-0.629989409	0.591639887	-0.555302896	0.381295963	-0.571046332
-0.692483716	-0.857196095	0.855875301	-0.510852135	0.638556731	-0.686266538
-1.232123083	-1.122617192	1.159944317	-0.548490837	1.052937457	-0.87123443
-2.020845063	-1.424454677	1.392599863	-0.518908585	1.557565428	-0.924155351
-2.530223671	-1.680075386	1.619828863	0.137445782	1.562752437	-0.233493288
-2.653061963	-1.763901661	1.777008282	0.492208621	1.499227158	-0.242316638
-2.823464219	-1.581963716	1.61422082	0.540399795	1.360740949	-1.080805677
-2.630923904	-1.293550169	1.263046057	1.150473386	0.943997641	-1.12029225
-1.315886033	-1.032234134	0.961607604	2.035988472	0.506117326	-0.329514033
0.516511169	-0.772387928	0.701741486	2.161048778	0.199270448	-0.298738929
1.545584428	-0.495912148	0.401622845	1.428133471	0.15230979	-1.060090084
1.753816424	-0.254443246	0.155458223	0.909168468	0.258361673	-1.302755586
1.673442172	-0.060373336	0.030500073	0.752458368	0.347816922	-1.054493726
1.316659631	0.159405595	-0.095363347	0.782616244	0.207946479	-0.637487643
0.935676279	0.425531762	-0.281513602	0.771405291	0.009649014	-0.402401205
0.873524258	0.670259573	-0.483515512	0.589783359	-0.168406244	-0.540667343
0.841812727	0.888792238	-0.760986642	0.487184102	-0.318675822	-0.574835664
0.612051673	1.136830258	-1.123988129	0.420212578	0.07305431	-0.548644653
0.324640466	1.443126497	-1.502834699	0.442771628	0.324687434	-0.256139376
-0.005275232	1.798884986	-1.884041673	0.473751035	0.613334168	-0.058215165
-0.359203235	2.110645707	-2.161689109	0.303451009	1.053304044	-0.17564224
-0.601186329	2.261042932	-2.283569043	-0.16950903	0.975013507	-0.122100375
-0.488061894	2.254023288	-2.267703054	-0.934356895	-0.173773228	0.744795869
0.042721758	2.089477888	-2.102849031	-1.859434509	-2.456362165	2.668328009
0.712049199	1.531816969	-1.588661969	-2.934296259	-3.777828065	3.851968468
0.984773709	0.359149159	-0.440412738	-3.549488846	-2.928587953	2.940384477
0.500594769	-0.902020907	0.875680704	-2.280465533	-2.41794402	2.260741713
-0.313862235	-1.383560603	1.400528545	-0.587022976	-1.324311046	1.128104066
-0.780417274	-1.130837269	1.160260382	-0.307970974	0.591849834	-0.784779318
-1.030330125	-0.589504646	0.63209261	0.022397466	1.113882049	-1.329042896
-0.91949146	-0.405409665	0.449645575	0.654780867	-0.179608565	0.075045059
-0.386877204	-0.631465732	0.703962567	0.490670418	-0.479567973	0.600724127
0.334573294	-0.794148714	0.903939616	0.26931567	-0.663986001	0.936739462
0.697301834	-0.483955934	0.555160711	0.170715876	-0.384725569	0.590693119
0.630097829	0.032780699	-0.043996625	0.057164906	0.075389173	-0.152080852
0.518389057	0.21568803	-0.258068984	0.167878328	0.205219782	-0.426121492
0.527635373	0.100809836	-0.099302972	0.355746789	-0.039488004	-0.063803131
0.576459175	0.079369958	-0.046006808	0.306748371	-0.298017577	0.279727734
0.612662076	0.157239648	-0.148335742	0.100961661	-0.148934431	0.151353418
0.56350188	0.232020464	-0.254988846	0.135223763	-0.018677503	0.096634796
0.454377997	0.271989736	-0.294510791	0.170884639	0.041007783	0.044766231
0.317178498	0.30911886	-0.315709178	0.112267662	0.054656232	-0.064012643
0.214077204	0.352450872	-0.352087608	0.018910008	0.269690874	-0.3053642
0.21927881	0.380910982	-0.359213919	-0.05423614	0.465451638	-0.477710486
0.298052575	0.323823347	-0.28717844	-0.012827692	0.335376377	-0.339700477
0.304800194	0.255611976	-0.228105079	-0.113764554	0.005102134	-0.07655127
0.317030236	0.251545154	-0.213048222	-0.029465167	-0.376160022	0.353413663
0.392615699	0.233619603	-0.218806621	0.169558152	-0.421926051	0.553023694
0.354205168	0.166825584	-0.235186892	-0.012642071	-0.07378767	0.177228097
0.366702063	0.054559109	-0.137933295	-0.324014063	0.122399022	-0.171717318
0.4634274	-0.10372212	0.075224559	-0.422815002	0.038465356	-0.082264837
0.325384992	-0.27124224	0.253615136	-0.57024188	0.075529197	-0.136617579
0.07979548	-0.41504561	0.386544316	-0.433576523	-0.04548757	-0.069436383
-0.044071306	-0.540985423	0.52584385	-0.307726019	-0.105230375	-0.036826682
-0.227217822	-0.642496194	0.652048374	-0.35857693	0.014781237	-0.148688167
-0.564527523	-0.804145537	0.800569691	-0.587927555	0.512744788	-0.657738394
-1.121744303	-1.070629643	1.036224349	-0.677973372	1.252819562	-1.272838909
-1.854936391	-1.36562015	1.313440956	-0.305881337	1.458943413	-0.882920357
-2.279376429	-1.653893022	1.631048016	0.139383418	1.370950609	0.022285568
-2.417997762	-1.784948018	1.8323193	0.252795434	1.606059194	-0.252632546
-2.762111628	-1.636480028	1.669826414	0.366592977	1.658128	-1.293382417
-2.809812509	-1.325764552	1.277513729	1.117694534	1.06235434	-1.192576191
-1.5543693	-1.044213392	0.957830608	2.06023525	0.33398056	-0.195175348
0.46977872	-0.815843721	0.732488429	2.230087558	0.010245028	-0.132490737
1.606029014	-0.575856394	0.457335744	1.39593872	0.161122331	-1.105746542
1.720364495	-0.321867435	0.185656747	0.886873325	0.427671019	-1.336380482
1.529339545	-0.065652808	0.010366389	0.775113228	0.445341908	-1.070810231
1.152265063	0.206250467	-0.147750083	0.818487503	0.213547965	-0.687154134
0.802065121	0.446891873	-0.29545926	0.816057863	0.000816693	-0.441329967
0.834405265	0.614418047	-0.389491513	0.69384701	-0.126933725	-0.521994127
0.847361797	0.824399674	-0.621241296	0.507660277	-0.254966403	-0.650356056
0.553821178	1.122608012	-1.042747092	0.463160754	0.01158788	-0.586320737
0.313058823	1.432022725	-1.461579091	0.451665989	0.375471948	-0.396954556
0.063076655	1.766669081	-1.841403242	0.396348946	0.569574675	-0.150215888
-0.282873188	2.052817873	-2.087029093	0.158412723	1.005553082	-0.238660099
-0.571505284	2.173143722	-2.16253161	-0.174885076	0.962436191	-0.132024163
-0.6644571	2.192270516	-2.199732455	-0.618877724	-0.191765028	0.780768951
-0.281839221	2.108466769	-2.163655964	-1.415830149	-2.292478234	2.489927316
0.515416534	1.680850282	-1.782115089	-2.62921794	-3.603816459	3.694030435
1.022842987	0.61178827	-0.719532358	-3.674714392	-2.755740395	2.854767813
0.703248978	-0.739276709	0.703737212	-2.744471876	-2.314487529	2.227397455
-0.113517903	-1.433969155	1.448423429	-0.641168105	-1.811780725	1.646960072
-0.715658596	-1.253932809	1.281964374	-0.130915938	0.139803787	-0.285217739
-1.180167898	-0.568113857	0.63286326	-0.32201157	1.448145027	-1.626307015
-1.0732593	-0.211351062	0.293697925	0.308390861	-0.18517036	0.055790723
-0.394613589	-0.486457125	0.565636705	0.623891365	-0.841016585	0.912218021
0.364773633	-0.840275462	0.940229328	0.422524217	-0.453109789	0.683154689
0.76000466	-0.652068437	0.731843282	0.226596829	-0.26250168	0.458083542
0.78906968	-0.136267437	0.141185463	0.12141955	-0.058807951	0.072810752
0.658568584	0.140080659	-0.179765699	0.168253093	0.155760422	-0.306559471
0.50872673	0.11351186	-0.134190636	0.204890072	0.21019233	-0.341874582
0.458281561	0.098144184	-0.08610543	0.243243829	-0.101171497	0.067166978
0.519434733	0.184550104	-0.170551303	0.271842073	-0.259737504	0.257405038
0.554382986	0.267353448	-0.277385527	0.247665295	-0.112554574	0.145856156
0.486621095	0.290077983	-0.316725369	0.212848045	-0.000717847	0.073030919
0.314805075	0.325285923	-0.338342816	0.171737694	-0.055860547	0.091158711
0.117330033	0.423689585	-0.423986767	0.077427365	0.160313679	-0.152226698
0.075688344	0.469490208	-0.473182894	-0.058160745	0.385812002	-0.4031319
0.150139351	0.430673955	-0.421936033	-0.138739814	0.459645972	-0.533274749
0.285957385	0.306961788	-0.274757574	-0.130139931	0.180131127	-0.250734283
0.419827502	0.196646251	-0.157805682	-0.010706054	-0.389753945	0.382512404
0.467164657	0.195110664	-0.155841496	0.005441322	-0.431169335	0.470292384
0.46621199	0.178542306	-0.161471843	-0.07993055	-0.057782886	0.11670214
0.429620792	0.077772114	-0.124208809	-0.213449024	0.136808624	-0.066652655
0.35930058	-0.093173817	-0.003571983	-0.470400837	0.130624138	-0.1144049
0.33689809	-0.258029122	0.174487118	-0.466779283	-0.046122884	0.024794519
0.309531092	-0.373638789	0.319877159	-0.346049204	-0.139190912	0.028046552
0.161329853	-0.465607375	0.435988021	-0.312324916	-0.082164392	-0.127596172
-0.052380595	-0.573696419	0.566162772	-0.257744069	-0.08613569	-0.070765513
-0.308863845	-0.697754711	0.715128579	-0.358583216	0.146357984	-0.240632683
-0.775512954	-0.85137481	0.873312625	-0.60552561	0.849137929	-0.935500704
-1.44978791	-1.118686449	1.116485971	-0.471476846	1.333007843	-1.148409361
-2.0476927	-1.481865326	1.445622845	-0.10456838	1.427594274	-0.546618259
-2.348396452	-1.719532727	1.699412745	0.055632893	1.563132948	-0.216653869
-2.64888104	-1.679661239	1.679287473	0.121160215	1.708841201	-0.834880017
-2.970624027	-1.420392107	1.397970489	0.61303632	1.397003686	-1.305915583
-2.356712739	-1.191760638	1.139966479	1.527731274	0.640707975	-0.668987316
-0.551817925	-1.005746927	0.934799128	2.217310972	0.188444345	0.035833396
1.113684469	-0.74854473	0.648234684	1.86101012	0.18256216	-0.523438202
1.683637491	-0.465402857	0.308471354	1.026829377	0.336523247	-1.326463353
1.58981614	-0.220455676	0.072225288	0.850670349	0.437618588	-1.059617782
1.345181061	-0.012067152	-0.026744358	0.925345082	0.243703254	-0.630504883
1.001942734	0.20028483	-0.1292387	0.75248513	0.081097499	-0.661795843
0.762961178	0.44379454	-0.289417269	0.5248529	0.118636719	-0.777164825
0.754586238	0.671506298	-0.473168169	0.576510294	-0.061128629	-0.606631025
0.646835627	0.886024548	-0.757839214	0.662692744	-0.292083209	-0.439284793
0.386035066	1.154717166	-1.138729031	0.449466066	0.265392029	-0.64347945
0.211098561	1.44481114	-1.46764091	0.330573908	0.572752806	-0.456026715
-0.080448507	1.744917691	-1.752938678	0.356862418	0.625838479	-0.12735456
-0.554319807	2.014476398	-1.980331558	0.362189511	0.768121216	-0.008686928
-0.920122677	2.169830267	-2.141810461	0.008282774	0.6552563	0.11341268
-0.740519399	2.18545332	-2.212532375	-0.80208967	-0.349381057	0.859539644
0.103281038	2.033376705	-2.098290788	-1.779632208	-2.471239469	2.640666816
1.024975703	1.498015365	-1.591818676	-2.867988836	-3.8235423	3.885430203
1.123637224	0.38937019	-0.500626831	-3.636689972	-2.971895491	2.978309765
0.364673924	-0.891908491	0.830797287	-2.453090817	-2.27052893	2.093813839
-0.438033555	-1.456231838	1.463273097	-0.646971297	-0.990893808	0.791483504
-0.813730461	-1.19885601	1.261547013	-0.315148273	0.913859529	-1.102258225
-0.987102146	-0.594290901	0.700903368	-0.02205558	1.000786536	-1.183384697
-0.75474684	-0.430064299	0.504332501	0.685253032	-0.639108033	0.628964974
-0.150901864	-0.727854347	0.792579097	0.567241357	-0.580194442	0.784241152
0.437846641	-0.803930238	0.898261259	0.332014206	-0.483946851	0.706225928
0.732612736	-0.360936534	0.408735523	0.197755535	-0.382556366	0.44298615
0.759133607	0.10659937	-0.140902899	0.215259113	-0.13081497	0.030939231
0.66878509	0.212729054	-0.259493364	0.258903296	0.090147664	-0.265309027
0.515810237	0.135432317	-0.13817739	0.154354879	0.200851706	-0.303226324
0.465732459	0.144143954	-0.123048202	0.098937549	0.018277026	-0.061053767
0.49950117	0.230063024	-0.224418008	0.278352033	-0.207296515	0.253697487
0.448315082	0.260654794	-0.270338358	0.349934454	-0.230707222	0.333767074
0.359811805	0.29699827	-0.300174843	0.197503724	-0.129088353	0.194756389
0.28076005	0.359281163	-0.358533252	-0.064204416	0.297095002	-0.30770919
0.235678414	0.36801813	-0.371006439	-0.058225603	0.432182763	-0.436893851
0.224126973	0.362226871	-0.361102273	0.071142168	0.285204533	-0.271691754
0.2701479	0.302681298	-0.300234598	-0.028301824	0.274904171	-0.298079492
0.346625238	0.200339639	-0.194304456	-0.070664852	0.018983002	-0.052725894
0.406739882	0.168090018	-0.134291014	-0.079091496	-0.322002306	0.282723105
0.441351617	0.188740847	-0.13440263	-0.13694018	-0.291755662	0.269896782
0.438562218	0.172354601	-0.163966513	-0.067065869	-0.14683511	0.216633689
0.423210977	0.089398641	-0.149824391	-0.225553699	0.019501456	0.007806723
0.417266205	-0.018441076	-0.051947406	-0.402033872	0.051580646	-0.062243045
0.375140905	-0.160692024	0.113170085	-0.401928824	-0.0190342	-0.016238022
0.241496601	-0.343605934	0.321805384	-0.390957397	-0.012940027	-0.130221533
-0.006624397	-0.495858983	0.488602325	-0.265404801	-0.155343528	-0.049049509
-0.269954959	-0.620738935	0.61118887	-0.388379661	-0.08828303	-0.093667331
-0.569711101	-0.770770102	0.713240081	-0.568952536	0.192812291	-0.285719476
-1.067566429	-1.015902388	0.895011355	-0.482718752	0.902334866	-0.742317753
-1.838167024	-1.349927174	1.257704671	-0.462086481	2.098320405	-1.450031278
-2.461201128	-1.667792599	1.750539037	-0.280855123	2.27713005	-1.052125294
-2.67503705	-1.828173863	1.995898968	0.040910672	1.42310179	-0.297038191
-2.800581891	-1.719757281	1.783040567	0.524443849	1.076199942	-0.655074274
-2.616372284	-1.419430324	1.374281077	1.258466213	0.827629259	-0.886105661
-1.36898686	-1.117910804	1.002415794	2.165143194	0.383540384	-0.200234406
0.515437597	-0.854510836	0.723453514	2.302992085	0.333341212	-0.308129546
1.568753991	-0.57456956	0.444196549	1.356086284	0.514387989	-1.467533197
1.676062687	-0.297625495	0.186525672	0.909400279	0.489700538	-1.526439931
1.500338551	-0.067963469	0.041198294	0.964206366	0.327674789	-0.928432168
1.22926619	0.147441121	-0.072279814	0.915766524	0.064032123	-0.623863096
0.866328106	0.425111498	-0.290456119	0.673369978	-0.010362334	-0.629675892
0.716405492	0.677149459	-0.49459615	0.4841596	0.086321076	-0.702310797
0.64681342	0.873710327	-0.703967523	0.463860951	-0.167498169	-0.543286977
0.41386986	1.145709005	-1.062971846	0.59532655	-0.14729123	-0.291769488
0.260895928	1.48489295	-1.446132813	0.591379849	0.2692302	-0.18009687
0.018685155	1.819528109	-1.791841488	0.320683918	0.739664044	-0.261535945
-0.362334245	2.083005463	-2.032276673	0.189859658	0.936368929	-0.211301254
-0.602696502	2.19367989	-2.148862727	-0.025363894	0.757723643	-0.032321439
-0.486933275	2.165533742	-2.175920682	-0.774852485	0.032705237	0.468838053
0.075650944	1.994795334	-2.042003215	-1.760200328	-1.958175565	2.183423886
0.725352623	1.518317167	-1.604775022	-2.771909158	-3.719702304	3.902132966
0.88622	0.460573669	-0.573965571	-3.584487717	-3.093214949	3.197069443
0.372151864	-0.885994004	0.84509925	-2.56046421	-2.546408873	2.390652407
-0.454699482	-1.498334084	1.520985013	-0.774759913	-1.736786611	1.54687988
-0.954531519	-1.211434656	1.238184924	-0.459716936	0.43993263	-0.594443627
-1.156411847	-0.586124926	0.610452141	-0.170973423	1.411602763	-1.603268408
-0.84401001	-0.471638529	0.508947577	0.738854156	-0.291904405	0.218275022
-0.187509862	-0.783932726	0.882467558	0.725897569	-0.896672794	1.064976456
0.407659081	-0.793139672	0.925224844	0.428088074	-0.766833856	1.006867946
0.671095597	-0.298334708	0.354083792	0.226900356	-0.360957774	0.45606514
0.732866312	0.114453443	-0.150064337	0.124223003	0.089012506	-0.197541916
0.711488211	0.11299843	-0.153018861	0.215999215	0.390814611	-0.534314584
0.580819772	0.051317252	-0.038187667	0.236115196	0.145065103	-0.171182948
0.386822481	0.197492684	-0.158839459	0.144421747	-0.243542724	0.229306841
0.263590644	0.348001029	-0.337971599	0.058974541	-0.195907452	0.119010369
0.285431325	0.34617039	-0.379134158	0.192394156	-0.017393081	0.010917305
0.347164177	0.300400377	-0.340421728	0.217630181	0.028946188	0.004650589
0.283480298	0.348193801	-0.367526207	0.044152795	0.139199705	-0.125640104
0.236195784	0.389717456	-0.385258548	0.093165499	0.163321985	-0.102507463
0.290846737	0.328162364	-0.303862499	0.159771116	0.070065263	-0.016925962
0.33591809	0.262596345	-0.250827584	-0.007392502	0.308013371	-0.334142346
0.308540022	0.261778172	-0.268410114	-0.090666071	0.287196624	-0.372367451
0.305261158	0.2993136	-0.271695908	-0.074281931	-0.164676865	0.078981436
0.321503769	0.281768516	-0.225070148	-0.143369187	-0.29411447	0.26607828
0.363116293	0.207124296	-0.183080734	0.04896436	-0.486296679	0.605742961
0.487236108	0.108554275	-0.118765786	-0.217662393	-0.130771765	0.19156123
0.52236212	-0.031244562	-0.004906141	-0.614343209	0.412510804	-0.466084894
0.457050928	-0.204276868	0.146654862	-0.526469126	0.328786263	-0.393004194
0.350692247	-0.387481574	0.327945564	-0.19753184	-0.136545809	0.080591603
0.186474733	-0.530002638	0.504259332	-0.138404573	-0.337416282	0.216820025
-0.079369321	-0.619815084	0.629236841	-0.436293308	-0.077291006	-0.159524059
-0.450490058	-0.744261545	0.749392448	-0.700143275	0.439868734	-0.678477296
-1.015779334	-0.981254314	0.960280627	-0.735917581	1.147588695	-1.175798973
-1.751227323	-1.326374789	1.279561723	-0.28278333	1.456673356	-0.81615672
-2.242221872	-1.704341924	1.690133985	0.042435352	1.53554351	-0.161254765
-2.496805908	-1.882481234	1.92352626	-0.132096615	1.771921421	-0.561822472
-2.873044372	-1.711771571	1.723242942	0.239524463	1.653122658	-1.185251792
-2.914125521	-1.381487243	1.371255794	1.290340866	1.052457523	-0.928873702
-1.81885952	-1.11407555	1.114091214	2.152133749	0.352444355	-0.289168501
0.021694563	-0.848825186	0.810229057	2.382415144	0.062230158	-0.278654403
1.363972564	-0.570198896	0.483878119	1.777654075	0.227510947	-0.900909762
1.798344601	-0.277346582	0.180230313	0.939833301	0.199849024	-1.375384631
1.676038008	0.013609624	-0.081439552	0.559457958	0.318852748	-1.286988102
1.314582964	0.256490364	-0.231079905	0.636131279	0.383191494	-0.792033525
0.820148535	0.520559576	-0.385635212	0.73495479	0.19690162	-0.399423815
0.608764019	0.736138621	-0.516834724	0.73906492	-0.063286511	-0.333015003
0.707712385	0.853610692	-0.681176381	0.560868065	-0.433098571	-0.467393246
0.683207198	1.113640409	-1.062540074	0.482485776	0.009084754	-0.456914444
0.471318663	1.484366868	-1.491327256	0.401587371	0.463614146	-0.318050005
0.126014524	1.790239841	-1.811553622	0.292120532	0.656910433	-0.204521746
-0.266099069	2.027974543	-2.01231791	0.201295947	0.957307872	-0.280502584
-0.567254447	2.136877822	-2.10195054	-0.016639438	0.919616785	-0.205018022
-0.5529926	2.122500528	-2.12436517	-0.662677717	-0.006660674	0.521661476
-0.035960225	2.016440594	-2.044040095	-1.687588375	-2.11508848	2.326843383
0.671211875	1.58614949	-1.635370952	-2.779921989	-3.818921894	3.921400621
0.869674977	0.542339566	-0.615511768	-3.486764882	-3.153250556	3.204040882
0.33077279	-0.761182105	0.724424005	-2.537293155	-2.355444327	2.207146038
-0.467192463	-1.40274682	1.408109585	-0.84482813	-1.310803923	1.096493178
-0.925095319	-1.198340157	1.228695209	-0.427775711	0.62645128	-0.843401818
-1.123707604	-0.618660322	0.689638678	-0.102698364	1.259736182	-1.507108477
-0.74731305	-0.500450638	0.586012692	0.666573444	-0.433439652	0.332452729
0.01306423	-0.825541782	0.92478532	0.689044207	-0.917509582	1.10524447
0.573148866	-0.867746078	0.979340017	0.424821951	-0.65847639	0.92796233
0.715401958	-0.352835678	0.391868236	0.241442385	-0.370702334	0.48418305
0.613266716	0.198255999	-0.247563059	0.297709246	-0.080950633	0.073182492
0.472822359	0.301000834	-0.344328251	0.307856095	0.260151145	-0.375864558
0.422499198	0.177664936	-0.172037447	0.14557128	0.1546604	-0.301035304
0.447620917	0.179430747	-0.170345431	0.009510404	-0.083848716	-0.032386171
0.526798444	0.226300111	-0.246140786	0.068954531	-0.090473966	0.065359286
0.518447701	0.259830386	-0.297200616	0.118032474	0.124076318	-0.075715353
0.353600619	0.311716817	-0.342135491	0.118470287	0.099369737	-0.103473776
0.233432414	0.340896329	-0.332281692	0.284500276	-0.136356074	0.160422109
0.234106802	0.326107687	-0.286393136	0.23941751	-0.073971289	0.157467229
0.234077497	0.34263694	-0.318128294	-0.052869176	0.19975793	-0.18165589
0.26734034	0.364390572	-0.375958006	-0.168868643	0.410920307	-0.440400015
0.370026793	0.294663524	-0.312292688	-0.077921771	0.214859585	-0.272204813
0.392271403	0.231459063	-0.215252292	-0.044389961	-0.157872031	0.091763673
0.388383023	0.195511702	-0.162758591	-0.144090146	-0.228604648	0.204168851
0.420314023	0.138483558	-0.128173963	-0.127204002	-0.143993245	0.216283658
0.474211951	0.039071672	-0.081805414	-0.135330738	-0.113645357	0.236568773
0.523972856	-0.072098349	0.009177557	-0.337704371	-0.011784438	0.067196546
0.498796854	-0.189524876	0.139354512	-0.462251053	0.109192508	-0.150038741
0.398936744	-0.320801388	0.286567887	-0.370317411	0.00423336	-0.14127999
0.269810976	-0.482942259	0.457986514	-0.274390306	-0.111541091	-0.072239956
0.043776938	-0.626168043	0.609091904	-0.335197397	-0.055519596	-0.142213804
-0.30772482	-0.734518986	0.718441497	-0.52092565	0.286792167	-0.438638675
-0.674885422	-0.93956608	0.927845247	-0.498424124	0.671662547	-0.649399999
-1.268861099	-1.211096233	1.208538507	-0.38304752	1.179069008	-0.841344924
-2.01614687	-1.50805239	1.493024184	-0.172112671	1.519606785	-0.566904439
-2.426512961	-1.751316246	1.77983094	-0.075121938	1.669650711	-0.306254726
-2.711746971	-1.750857737	1.804966041	0.048384069	1.702854258	-0.815876083
-2.976909207	-1.497251246	1.507824439	0.671284532	1.310247415	-1.252449371
-2.368092667	-1.217968572	1.180575119	1.641808439	0.597546187	-0.574313549
-0.561806612	-1.004672381	0.957127575	2.341116315	0.14562598	0.206886914
1.07034698	-0.755615641	0.686658128	1.765958261	0.216299126	-0.722603236
1.531516302	-0.468349118	0.32165419	0.856601924	0.26304142	-1.745385679
1.359797205	-0.211372408	0.036419837	0.886585704	0.24159066	-1.167823128
1.132688675	0.002510819	-0.068648504	0.998364468	0.415735263	-0.598386264
0.823485289	0.247249598	-0.160792426	0.871055857	0.238338743	-0.455066795
0.622030425	0.508147307	-0.325597315	0.77945317	-0.158700333	-0.399403703
0.652891966	0.712046335	-0.533663788	0.537378912	-0.309557336	-0.713549729
0.668055747	0.876823136	-0.790653155	0.36241418	-0.084745209	-0.797909987
0.433968386	1.150883501	-1.14353521	0.379639565	0.378578506	-0.587354313
0.226204311	1.473392025	-1.474138524	0.526167673	0.485021572	-0.178571147
0.025385963	1.787213953	-1.777923786	0.38192206	0.616440466	-0.143188375
-0.268356496	2.014404265	-2.020686336	0.142975639	0.714665572	-0.091576338
-0.477736316	2.13316072	-2.139665691	0.029952579	0.438882189	0.379198037
-0.44480247	2.181220502	-2.196110716	-0.717921046	-0.475398091	1.002764279
-0.018196661	2.080319932	-2.115198247	-1.822658195	-2.209903947	2.370817351
0.617495089	1.563973039	-1.625763992	-2.897246324	-3.383837377	3.515165299
0.864725115	0.440987261	-0.529850351	-3.444042803	-2.980975327	3.057590852
0.414591665	-0.83163004	0.784338732	-2.32279618	-2.345322378	2.20526589
-0.365234805	-1.360344844	1.377660724	-0.66291991	-0.8133924	0.588320291
-0.881110226	-1.09715264	1.166842643	-0.313770166	1.155675609	-1.402813668
-1.159608848	-0.548641042	0.658540437	0.03343937	0.998664702	-1.235333844
-0.843724739	-0.435341674	0.515791264	0.683086156	-0.974350139	0.974344421
-0.14060638	-0.670221634	0.729619203	0.531344479	-0.918082561	1.163262809
0.493685968	-0.695690746	0.75347396	0.276753353	-0.268837251	0.491379984
0.743581173	-0.294214549	0.307636714	0.222377174	-0.00698718	0.102334644
0.657299192	0.122023227	-0.153769894	0.272766843	0.024600755	-0.050943243
0.51217686	0.212313717	-0.242585944	0.207593619	0.105615256	-0.255399091
0.443725521	0.168176369	-0.177815673	0.109926404	0.006039229	-0.150460696
0.448115913	0.200822744	-0.199439573	0.152560197	-0.171848677	0.122304758
0.479794415	0.247943592	-0.25222967	0.129356094	-0.004895927	0.025289729
0.443175537	0.270116401	-0.295698794	0.216616649	-0.078650255	0.151379258
0.36219614	0.330067654	-0.348162445	0.250766083	-0.214955679	0.287597691
0.28940302	0.43987917	-0.432930415	0.004214263	0.212176613	-0.180412669
0.235442302	0.427167004	-0.416342423	-0.074231073	0.529894361	-0.508534871
0.23103443	0.301067406	-0.304635208	-0.015027901	0.391966817	-0.399102155
0.178310779	0.237951384	-0.261240824	-0.038821914	0.108464669	-0.174881976
0.198119109	0.206116462	-0.224097464	-0.021682624	-0.285772623	0.209971923
0.388588196	0.147604876	-0.126759872	-0.134168156	-0.356101045	0.312508588
0.486482859	0.114326171	-0.076004227	-0.395353244	0.138616966	-0.184054291
0.536991963	0.073367866	-0.038981833	0.008091344	-0.082068874	0.183863891
0.584285782	-0.011920369	0.010837539	0.05998093	-0.289889541	0.475142995
0.508943828	-0.117468225	0.065948879	-0.403257407	-0.036630393	0.088189447
0.434553099	-0.27654447	0.214896129	-0.562292765	0.169798882	-0.229687174
0.347491581	-0.464931466	0.393564089	-0.331934321	-0.007129286	-0.155097933
0.190991743	-0.583254842	0.536901024	-0.148292372	-0.189685097	-0.018931711
-0.096703134	-0.624199355	0.616256959	-0.275806604	-0.057959087	-0.110094385
-0.485670692	-0.689849425	0.681861008	-0.552939161	0.355350507	-0.547504257
-0.891629715	-0.889411099	0.877714955	-0.511572427	0.818656784	-0.829309365
-1.333041707	-1.243169945	1.274474415	-0.196675166	1.198690736	-0.659294884
-1.957754281	-1.566038586	1.625797997	-0.226704375	1.61098125	-0.568345184
-2.515128221	-1.714090356	1.756613722	-0.243189087	1.739406803	-0.590315852
-2.800440172	-1.678075404	1.692259167	0.100338132	1.598505308	-0.927836664
-2.873461427	-1.447045414	1.40967544	0.853661232	1.033384961	-1.009593536
-2.093386762	-1.206349635	1.112115368	1.705042883	0.492322867	-0.390836349
-0.320470582	-0.956526787	0.865997362	2.243017478	0.17169103	0.120361876
1.152984032	-0.650404591	0.551711842	1.685103094	0.232246782	-0.765885934
1.549626161	-0.345539421	0.19845912	1.019695793	0.441679808	-1.435899533
1.471715646	-0.146497883	0.029343447	0.878781351	0.410668107	-1.095659593
1.23160174	0.018324629	-0.034662028	0.803691758	0.215334183	-0.797397594
0.835500348	0.22806497	-0.158665572	0.620758005	0.117919421	-0.773848726
0.572207326	0.480883898	-0.330632254	0.693123766	0.046194792	-0.49182385
0.602235139	0.718256274	-0.515555114	0.869204412	-0.280904052	-0.230662277
0.650790621	0.918513372	-0.795414898	0.58317816	-0.245511911	-0.584244663
0.521731881	1.159413533	-1.151151631	0.298991352	0.387759717	-0.772232033
0.290865403	1.46998861	-1.502136925	0.332032015	0.533574809	-0.393715443
-0.044280576	1.795648219	-1.806065017	0.337005296	0.654232536	-0.122624222
-0.459012696	2.05327016	-2.032003146	0.252256953	0.758213728	0.004542569
-0.75513852	2.203455405	-2.19914316	-0.050692586	0.477966099	0.270691542
-0.53048234	2.263747259	-2.283561733	-0.824497861	-0.688093446	1.139658266
0.280488537	2.093915359	-2.125942863	-1.986083971	-2.616638523	2.774116307
0.960589607	1.409895192	-1.490950371	-3.20238693	-3.573282739	3.692541341
0.74049224	0.166474211	-0.253956023	-3.516187705	-2.896438621	2.880517691
-0.27258632	-0.989255502	0.975643279	-2.043820369	-2.071421252	1.907430641
-1.005765215	-1.3117945	1.33585997	-0.822200603	-0.6331397	0.457354045
-1.305011989	-0.989900633	1.033577556	-0.305956766	1.248904092	-1.430993513
-0.950948154	-0.591810299	0.633069391	0.434634225	0.140057809	-0.256392842
-0.172178896	-0.600404454	0.628763253	0.717119685	-0.910168205	0.97112835
0.483396828	-0.780258945	0.83035557	0.425800816	-0.324541609	0.499744485
0.753570489	-0.692913869	0.744762641	0.184100657	-0.087685846	0.236565177
0.772024968	-0.248322494	0.245376275	0.15959759	-0.28644971	0.324278027
0.700452265	0.129551003	-0.175121225	0.266116881	-0.204494861	0.078457856
0.609962924	0.18782565	-0.215799777	0.285005328	0.062856753	-0.205510702
0.548756547	0.14822594	-0.13252973	0.224919958	0.066805668	-0.099433509
0.600051673	0.167208088	-0.14018034	0.21890743	-0.213994119	0.258921171
0.683072436	0.223931268	-0.21785053	0.211750417	-0.249267838	0.296166377
0.545603837	0.312271916	-0.330345171	0.139166083	0.034789072	-0.017649331
0.272400766	0.38032714	-0.396226037	0.111093557	0.262490042	-0.259762217
0.163692835	0.35102737	-0.348162522	0.04114496	0.296493914	-0.324236006
0.18789285	0.314725847	-0.288373754	-0.056951973	0.307621147	-0.336231873
0.227884514	0.291632248	-0.245620051	-0.078454062	0.335679979	-0.340924385
0.205401022	0.276681249	-0.239412863	0.113090527	-0.060583238	0.078955197
0.264508367	0.244998128	-0.244551448	0.049312458	-0.255887882	0.242291663
0.360874879	0.251828506	-0.245333533	-0.201587494	-0.071895913	-0.037935911
0.441548316	0.284915028	-0.218762985	-0.125776656	-0.032394142	-0.049954154
0.468559374	0.211104422	-0.156241273	0.128263323	-0.188034738	0.316369844
0.397931534	0.02410824	-0.075805938	-0.187198609	0.018418091	0.151720764
0.395732661	-0.187059824	0.080747534	-0.55789387	0.124415447	-0.075224538
0.40622476	-0.349672675	0.271990831	-0.565000502	0.040127167	-0.114474827
0.192010949	-0.434307863	0.386218124	-0.375604409	-0.127408063	-0.030002954
-0.125128686	-0.496691217	0.458714803	-0.327911811	-0.12490832	-0.053198462
-0.290438722	-0.622609648	0.598840502	-0.365885088	0.042288431	-0.201491879
-0.463991474	-0.808487384	0.805782503	-0.43202289	0.443911345	-0.539171322
-0.946949185	-1.016605207	1.044707827	-0.466123467	1.074062752	-0.95373545
-1.617841447	-1.326399662	1.378550152	-0.349738664	1.42827097	-0.861588215
-2.236580498	-1.647486654	1.679629416	-0.304078084	1.584207882	-0.548787569
-2.648539397	-1.776099741	1.781626754	0.02972191	1.538389799	-0.359004361
-2.921251386	-1.65426599	1.657444015	0.480034517	1.366289861	-0.855816044
-2.867783615	-1.364821425	1.321349903	1.111262479	0.979665796	-1.090614919
-1.628555934	-1.095441878	1.012483838	1.958133807	0.46983546	-0.336759449
0.384424165	-0.821628246	0.735495508	2.30026349	0.213137782	-0.032007371
1.656702417	-0.550072043	0.433712919	1.470744025	0.360694197	-1.090754106
1.872520355	-0.325499621	0.169852033	0.888321242	0.440786959	-1.465605766
1.664528642	-0.13666478	0.043139851	0.897438749	0.423316476	-0.983457134
1.179568988	0.106143266	-0.085406655	0.816199483	0.252928841	-0.754580272
0.65056135	0.370670877	-0.2650225	0.604221864	0.123469634	-0.715775113
0.520372408	0.600283963	-0.418919852	0.645753266	-0.051164793	-0.508411535
0.653700071	0.794464825	-0.623398276	0.589338975	-0.419858743	-0.52488241
0.607991721	1.017607696	-0.993449873	0.575321522	-0.21090578	-0.45288097
0.400286349	1.326667685	-1.406445983	0.583047492	0.329002155	-0.312593766
0.101283689	1.663483996	-1.772006988	0.399405924	0.645643305	-0.326475641
-0.288582984	1.964277888	-2.065227594	0.30157766	0.861052994	-0.176761192
-0.635918654	2.195428788	-2.269847532	0.12980705	0.770445148	0.135178231
-0.714585338	2.342288692	-2.392352287	-0.673215807	-0.039193511	0.701250914
-0.190041273	2.287316778	-2.328199622	-1.713513453	-2.159759952	2.387156232
0.70345542	1.802313967	-1.844163918	-2.863771181	-3.766676236	3.823993474
1.099450966	0.629701708	-0.679956416	-3.696779152	-3.099448626	3.179539021
0.573428696	-0.763712734	0.738695487	-2.651084317	-2.343654841	2.248606926
-0.2864049	-1.406051984	1.423119333	-0.791021671	-0.976495788	0.764993608
-0.821455841	-1.201979873	1.260266818	-0.333657574	1.087577163	-1.307966884
-1.172042289	-0.650235864	0.749508232	-0.043151379	1.175077019	-1.366591249
-0.932935973	-0.507422433	0.591104973	0.530642569	-0.84163342	0.833957056
-0.200684139	-0.815683629	0.88731548	0.461349596	-0.932302949	1.137521589
0.506073643	-0.892999479	0.963044081	0.397323811	-0.444237126	0.671686398
0.702330973	-0.366182648	0.381043065	0.370623393	-0.230875876	0.312985151
0.546411941	0.125978082	-0.170472707	0.286817724	0.08638406	-0.163197114
0.491288124	0.140478767	-0.172972029	0.222748701	0.28850447	-0.406596242
0.562066041	0.072100317	-0.057746849	0.193192639	-0.00958153	-0.022226099
0.638233497	0.151547999	-0.118453696	0.204645023	-0.398926436	0.394293032
0.687301572	0.198831687	-0.17323413	0.057506528	-0.20695153	0.157856285
0.586109005	0.239267184	-0.232456755	0.04565776	0.002854591	0.002160418
0.407695461	0.337017619	-0.352288766	0.149248073	-0.100460315	0.108454316
0.286378296	0.367050438	-0.384823043	0.126878454	0.194128075	-0.204145477
0.227100308	0.281852241	-0.293147209	0.051483429	0.463612454	-0.432444815
0.182656971	0.235608813	-0.239397113	0.010824701	0.283931953	-0.26699871
0.233374964	0.217042799	-0.21876335	-0.009291757	0.226903742	-0.260379832
0.367205609	0.18388	-0.172779771	-0.072569916	0.046779224	-0.14020659
0.428798134	0.212036029	-0.159364587	0.007392386	-0.263225745	0.207211638
0.364150609	0.264814307	-0.21832134	0.191561482	-0.34587681	0.431151846
0.333858439	0.22577215	-0.248056019	0.006192757	-0.131432586	0.214223301
0.35206877	0.150077857	-0.197293284	-0.348925705	0.050213849	-0.053893994
0.352983359	0.042114894	-0.089021909	-0.456332146	0.080074386	-0.098916721
0.325748212	-0.107365386	0.062365338	-0.427310088	0.077878245	-0.113595622
0.29242009	-0.302273705	0.265472163	-0.325950747	-0.044323912	-0.0537624
0.086168551	-0.466799173	0.427933542	-0.301906922	-0.104767879	-0.045221418
-0.244903719	-0.55673233	0.522701796	-0.397702312	-0.038849567	-0.136404338
-0.462978511	-0.67071261	0.675198417	-0.495445146	0.197245824	-0.327388411
-0.709573722	-0.901354843	0.956302985	-0.56033332	0.775788708	-0.796541565
-1.453853435	-1.177909838	1.192044187	-0.57178256	1.394295989	-1.168870156
-2.249164515	-1.478433994	1.411560719	-0.285951453	1.498032789	-0.668407795
-2.534143936	-1.744455793	1.678392052	0.164111819	1.488424478	-0.045538017
-2.654754472	-1.783808248	1.786599155	0.366701645	1.625785939	-0.589193437
-2.830798358	-1.544048686	1.567706859	0.787032853	1.292903292	-1.212847587
-2.250386075	-1.199820143	1.178330278	1.576883027	0.57593328	-0.668445222
-0.512446085	-0.882062432	0.831038795	2.276687384	0.096413354	0.094908885
1.170922062	-0.633311223	0.570377759	1.763791671	0.210062587	-0.725941578
1.825982067	-0.430633285	0.324310262	0.908819798	0.356407585	-1.554034527
1.788475493	-0.229137368	0.107793097	0.837940812	0.288039371	-1.089807105
1.531137459	-0.006995286	-0.046604238	0.773445499	0.347112247	-0.80730833
1.07654687	0.235529616	-0.202313364	0.687417431	0.254779215	-0.724884428
0.718542777	0.456401514	-0.374425118	0.791341081	-0.061755875	-0.501630429
0.60213878	0.672591902	-0.594144418	0.789722972	-0.192114698	-0.527914142
0.535317474	0.904198268	-0.870455157	0.513925759	0.027869199	-0.817832284
0.436116045	1.167100487	-1.174937824	0.39051861	0.355160902	-0.686277193
0.240950847	1.489458246	-1.511759525	0.562851415	0.436839997	-0.077645182
-0.066704984	1.80574889	-1.832274915	0.485740661	0.492877628	0.061030257
-0.437534886	2.055692861	-2.089388328	0.28307274	0.635004724	0.054873958
-0.658373553	2.191625181	-2.217631382	-0.361733624	0.772051782	-0.000759965
-0.525633447	2.215894069	-2.221137486	-1.203330049	-0.272077586	0.903039312
0.093568683	2.071930571	-2.082632684	-1.982336987	-2.642693032	2.923387758
0.876355062	1.460780215	-1.54382146	-2.892174185	-4.025858431	4.068350923
1.03480825	0.222241064	-0.351315497	-3.462474865	-3.203276389	3.105342431
0.348419861	-1.020039994	0.956292604	-2.108392921	-2.31613073	2.119928531
-0.356599779	-1.406100625	1.415611094	-0.646604152	-0.995212694	0.808329583
-1.005577945	-1.059156009	1.152458084	-0.320551462	1.585568692	-1.789417719
-1.245851722	-0.537237159	0.674753629	-0.000672254	1.249557625	-1.442355649
-0.87166032	-0.49695757	0.607622101	0.663824563	-0.901486318	0.936757176
-0.111771104	-0.74658786	0.832659616	0.596764371	-1.283729424	1.528716259
0.498572915	-0.66673323	0.731897739	0.32944066	-0.591055812	0.800596682
0.6657467	-0.185379776	0.192435127	0.175613156	0.077141947	-0.000953627
0.586195363	0.149422058	-0.185011517	0.173228088	0.208797815	-0.294153637
0.520866393	0.151660469	-0.17740917	0.1808172	0.16853346	-0.323954037
0.540295879	0.108655374	-0.108544453	0.067821188	0.011114973	-0.133613685
0.593156672	0.134296781	-0.12454006	0.202873865	-0.325119925	0.304643959
0.562470699	0.194145232	-0.191474708	0.335815095	-0.362137308	0.417464831
0.430781701	0.282329714	-0.294748332	0.22321661	-0.029482004	0.083049274
0.237816487	0.37019897	-0.381919322	0.056766903	0.244513729	-0.229907874
0.09530413	0.412025602	-0.405944608	0.016972563	0.24540853	-0.230973149
0.142419485	0.373106846	-0.36028371	0.041843728	0.246888934	-0.226366946
0.313504885	0.28249374	-0.295097475	0.018912008	0.221890201	-0.222040315
0.425359108	0.201782526	-0.234176765	-0.046272739	0.185002171	-0.199939651
0.410357852	0.181073881	-0.192106015	-0.094366388	-0.031505457	-0.00175558
0.407949543	0.192730003	-0.159061393	-0.129389068	-0.242639985	0.175481408
0.459252132	0.189120965	-0.134076998	-0.051096876	-0.240834116	0.242799793
0.476811485	0.16416225	-0.142910156	0.01699123	-0.184832272	0.289930828
0.446754416	0.101144922	-0.126457684	-0.303781795	0.064094457	-0.009340904
0.432168639	-0.078776106	0.026945749	-0.571834846	0.281828078	-0.27847406
0.451137851	-0.333455486	0.274011669	-0.459568173	0.11159387	-0.14968365
0.323872539	-0.495958199	0.460774783	-0.336651695	-0.078957241	-0.098616238
0.073074347	-0.612873311	0.599719803	-0.256235104	-0.20256029	-0.008306663
-0.255951855	-0.719211207	0.711347128	-0.31310597	-0.022452949	-0.111521145
-0.655149287	-0.860840511	0.867736893	-0.460247608	0.5865513	-0.623134399
-1.254312265	-1.106752586	1.128376655	-0.503730169	1.281013994	-1.139975866
-2.03716321	-1.422617617	1.410838246	-0.370074647	1.626001051	-0.952908191
-2.455103476	-1.701229531	1.697031291	-0.11740868	1.676516838	-0.323097342
-2.576815364	-1.780065717	1.819887047	0.19950355	1.611003113	-0.423868671
-2.872774102	-1.561328191	1.560495537	0.656549644	1.325091925	-1.052038718
-2.637252859	-1.237483259	1.163637036	1.410150841	0.714368606	-0.865469317
-1.154470953	-0.96868769	0.851808696	2.012981989	0.209891331	-0.297573892
0.740309457	-0.751953882	0.618812453	2.021751302	0.154347037	-0.432604779
1.665430958	-0.507873271	0.35860008	1.343347414	0.418885415	-1.15014646
1.67101615	-0.2611704	0.127185137	0.813887654	0.48315467	-1.327397434
1.397079815	-0.02856739	-0.031287913	0.767079064	0.26148671	-0.911904153
1.026513341	0.224832854	-0.193509543	0.771378243	0.067768919	-0.64483695
0.761776893	0.45984321	-0.341427926	0.746093266	0.019384596	-0.557705219
0.750656047	0.640316851	-0.461141088	0.726560813	-0.125699795	-0.509773697
0.659121213	0.876309493	-0.739306188	0.626951867	-0.276117465	-0.530844914
0.415860451	1.185434773	-1.138426776	0.45946377	0.290770232	-0.635247742
0.225546765	1.475907036	-1.469737732	0.367400698	0.539848437	-0.399311401
-0.080345448	1.776574078	-1.802626745	0.447477954	0.410919266	0.036141071
-0.483944557	2.073810612	-2.121711795	0.335042803	0.607214749	0.089453179
-0.55630417	2.210168549	-2.258337018	-0.200332912	0.708152758	0.037574358
-0.206746017	2.181048456	-2.231403474	-0.978846608	-0.227435915	0.812733466
0.309902978	2.032611696	-2.082973017	-1.881613936	-2.213730406	2.520779272
0.718852403	1.504952923	-1.5745665	-2.869632564	-3.544134166	3.676847112
0.751435045	0.379800369	-0.469968516	-3.467058333	-3.043730473	3.04809408
0.336002872	-0.866561951	0.816363023	-2.27676093	-2.54711498	2.389743633
-0.288115759	-1.369870515	1.374331367	-0.56349487	-0.968347971	0.755993911
-0.732287637	-1.110429065	1.167716723	-0.303844843	1.241998143	-1.457689458
-1.02305128	-0.558733594	0.662675745	-0.044556153	1.184322386	-1.365563401
-0.838520795	-0.422817475	0.492154551	0.663625038	-0.92818499	0.917926127
-0.336897742	-0.680096365	0.737711913	0.542334764	-0.867865171	1.025347767
0.21784278	-0.734746026	0.813993776	0.274207807	-0.522778171	0.723942954
0.571298377	-0.285992742	0.320607532	0.183973894	-0.258600264	0.412776848
0.627577596	0.164967088	-0.195078905	0.162794951	0.160830701	-0.187683392
0.57223086	0.207754864	-0.247765808	0.105292555	0.297943346	-0.509159412
0.594699998	0.079993341	-0.081527379	0.11297043	0.176174925	-0.296200809
0.585957542	0.111750619	-0.08292834	0.251876474	-0.200123271	0.211774953
0.476803541	0.238852073	-0.224114498	0.197541153	-0.264065239	0.249749921
0.38641255	0.292946201	-0.307382217	0.286866963	-0.236663844	0.291426848
0.398938833	0.26387085	-0.278199885	0.356382985	-0.198588341	0.295080856
0.377093632	0.282153801	-0.281460462	0.002840157	0.283126554	-0.279698234
0.321268096	0.3523473	-0.347013162	-0.105770771	0.407751024	-0.423452177
0.246630864	0.395971679	-0.392312054	-0.012276068	0.273748451	-0.2576005
0.14700704	0.369278366	-0.376757748	-0.10816403	0.327483362	-0.350309275
0.191666827	0.266002007	-0.272638442	-0.171301997	0.07577463	-0.163059526
0.463182647	0.122270512	-0.079678981	0.003873118	-0.446074748	0.412666697
0.548209665	0.076287152	-0.016037639	-0.014618374	-0.334716913	0.408223922
0.375969575	0.08272399	-0.103546994	-0.096161737	0.004077069	0.075266292
0.302020978	0.044599589	-0.115158297	-0.253654034	0.08939549	-0.115856301
0.298135417	-0.034860731	-0.0190825	-0.379798349	0.00036721	-0.060736369
0.24095025	-0.16010896	0.122342871	-0.412151197	-0.012916994	-0.064210434
0.118176308	-0.338471584	0.30257857	-0.329275632	-0.03950375	-0.088397162
-0.092701702	-0.461216783	0.44081361	-0.19245313	-0.230848027	0.074658134
-0.286916439	-0.555153676	0.559306587	-0.424419683	0.030340313	-0.221755682
-0.495394516	-0.7450631	0.760137504	-0.619193536	0.479250651	-0.641719975
-0.967124326	-1.02626976	1.03753583	-0.573839149	1.002605809	-0.982176752
-1.731192881	-1.349887928	1.325636233	-0.5073182	1.55691736	-1.126265542
-2.339709415	-1.646104091	1.595670467	-0.167422631	1.64666398	-0.49784749
-2.490079882	-1.815048274	1.815896759	0.292121294	1.509900484	-0.050643293
-2.610577557	-1.71258038	1.742197949	0.416695881	1.370977546	-0.740556147
-2.631851645	-1.422720288	1.384597355	0.87346321	1.028102693	-1.12643776
-1.731843519	-1.130152689	1.030038048	1.966015398	0.547914269	-0.267850477
0.015110688	-0.880956728	0.790650541	2.293081619	0.335348138	-0.203691955
1.3461498	-0.662365745	0.56803424	1.381445834	0.342845415	-1.365682075
1.752352432	-0.414844891	0.29359921	0.979353543	0.296281795	-1.412921529
1.713086537	-0.14770792	0.05451744	1.164832556	0.197278878	-0.686776533
1.493140947	0.114183458	-0.113438349	0.987667519	0.183755228	-0.672683014
1.029835609	0.393912306	-0.310358652	0.697408278	0.07609515	-0.820983224
0.69089614	0.648275338	-0.527628791	0.618519605	-0.149301539	-0.647511193
0.577982317	0.865233705	-0.777816832	0.635624608	-0.304468057	-0.449164494
0.478456262	1.09031334	-1.061627619	0.51126926	0.114439249	-0.538939301
0.409199	1.33756694	-1.325175787	0.330064856	0.551389757	-0.576896422
0.226471487	1.652635872	-1.648214436	0.293545306	0.648129774	-0.275645313
-0.141989047	1.962427701	-1.951130883	0.208788772	0.785438271	-0.121082516
-0.467379409	2.122225123	-2.095567976	-0.090656832	0.822750668	-0.063077231
-0.560244362	2.163982176	-2.143807725	-0.538762659	0.10112134	0.595095804
-0.259142413	2.138135187	-2.151308798	-1.296445511	-1.709798652	2.081319299
0.45638859	1.801506539	-1.866390836	-2.378730467	-3.54202014	3.652508145
0.943377495	0.857454029	-0.962401188	-3.411441382	-3.33552762	3.419702898
0.562371114	-0.488000228	0.414760431	-3.031218897	-2.371144728	2.307695201
-0.37756386	-1.3372927	1.330842688	-1.240685511	-1.562455396	1.361014269
-0.934564264	-1.312281196	1.359234926	-0.560271129	0.412845638	-0.625777475
-1.125664825	-0.829683744	0.942713631	-0.362403534	1.676692389	-1.870528741
-0.758815649	-0.620124414	0.741918345	0.585180082	-0.485645359	0.47065267
-0.000341556	-0.819967579	0.922928908	0.784089114	-1.403603094	1.63697102
0.660575088	-0.834996289	0.934909139	0.436920149	-0.640568657	0.848061231
0.867126401	-0.348222882	0.39605906	0.358589099	-0.312797411	0.352847061
0.722262098	0.129156504	-0.153846972	0.360441401	0.011667652	-0.107543612
0.526560565	0.206580527	-0.244872701	0.233585841	0.402214345	-0.601439707
0.445034194	0.145019779	-0.158902108	0.13692673	0.23518859	-0.372335884
0.438235701	0.197391567	-0.199547644	0.218715429	-0.106904418	0.08691053
0.453642079	0.234859802	-0.244600751	0.163632292	-0.074270207	0.063690781
0.451823035	0.196601273	-0.218853347	0.108390296	0.002043856	-0.030458739
0.351074631	0.216613416	-0.233715039	0.144466318	-0.033872984	-0.004400121
0.256807558	0.280730869	-0.275375544	0.100519657	0.034902809	-0.073416447
0.211706476	0.314303477	-0.305960179	0.05547813	0.114316662	-0.071339973
0.172128435	0.3201135	-0.332047308	-0.029192212	0.097432303	-0.005553437
0.19377673	0.282445099	-0.311552979	-0.061974302	0.145678424	-0.106079158
0.249856631	0.221500448	-0.239370794	-0.022959302	0.176850451	-0.217894293
0.280759353	0.216331703	-0.219543427	-0.068333404	-0.007111978	-0.035143659
0.333937906	0.275300534	-0.268661217	0.023517666	-0.236093857	0.304878511
0.454470558	0.279325208	-0.262148398	-0.008120223	-0.257539542	0.393695795
0.43607207	0.207542142	-0.208811894	-0.287515752	0.021970878	-0.003457383
0.298588975	0.120747065	-0.157364334	-0.376607084	0.084972758	-0.19410954
0.242301198	0.001826583	-0.055126575	-0.363424686	-0.017820181	-0.114343099
0.277937688	-0.177536933	0.164567638	-0.345881202	-0.117013223	0.004928695
0.20769613	-0.355731084	0.389893741	-0.269180928	-0.182362199	0.100869924
-0.009943082	-0.553236188	0.551150211	-0.225466746	-0.145068542	0.072240021
-0.340034573	-0.745695996	0.677635645	-0.533428042	0.289143818	-0.490580629
-0.76355231	-0.923013162	0.854760662	-0.726828932	0.89956991	-1.046315029
-1.374460958	-1.150096031	1.097531548	-0.525853311	1.379424021	-1.006661033
-2.033850686	-1.43686681	1.408398311	-0.196564403	1.554911736	-0.506584131
-2.433211646	-1.690810198	1.717550109	0.009855835	1.542298373	-0.256605684
-2.573576104	-1.78676836	1.8519848	0.147100246	1.554173876	-0.689640042
-2.705082194	-1.615725522	1.663709186	0.638881779	1.331871773	-1.12410822
-2.423698601	-1.288448566	1.25603414	1.503761545	0.639735744	-0.712138686
-1.029030117	-0.997002774	0.881801295	2.204482577	0.104246116	-0.054320077
0.769368523	-0.74659539	0.617966666	1.914274575	0.150336829	-0.568228241
1.713793855	-0.481835413	0.364060685	1.146153158	0.343427114	-1.308055457
1.88150778	-0.23344486	0.15350392	0.914056986	0.340902515	-1.046396543
1.70548212	-0.024809268	0.024417977	0.851580833	0.282106174	-0.735304225
1.169319892	0.241509897	-0.1660005	0.758590801	0.208548478	-0.684501069
0.689315539	0.519263377	-0.400856969	0.639460736	0.012058314	-0.65603779
0.622932359	0.712918715	-0.597554954	0.596654466	-0.168505146	-0.554533635
0.640247971	0.898711258	-0.836816478	0.55123303	-0.096307741	-0.557125431
0.595428138	1.101583698	-1.086579836	0.419797336	0.330481518	-0.673350443
0.407794258	1.364803125	-1.360170172	0.331934872	0.556172179	-0.412364951
-0.082419428	1.715582719	-1.706442115	0.361259979	0.595046184	-0.088445644
-0.668594554	2.011569351	-2.003678011	0.329994093	0.700027585	-0.043550382
-0.878808575	2.115304835	-2.113240159	-0.075895849	0.706062286	-0.046054006
-0.48790961	2.092650391	-2.0763564	-0.738029123	-0.136537741	0.736339331
0.266538911	1.978980062	-1.961652851	-1.548664522	-2.006341133	2.37758354
0.885574113	1.578633341	-1.608282736	-2.585436804	-3.36596439	3.527627207
1.017554003	0.637155536	-0.73010988	-3.433192996	-3.034265441	3.100667235
0.651974981	-0.590343373	0.489098897	-2.643045105	-2.717334743	2.594648074
0.085650444	-1.331748759	1.273606328	-0.860129499	-1.908541825	1.636894567
-0.330433072	-1.282303235	1.294973496	-0.271394281	0.23305153	-0.539579958
-0.902464784	-0.695169573	0.823483849	-0.076180423	1.709523884	-2.039949716
-1.263253003	-0.273418208	0.443566722	0.623623648	0.021216751	-0.192473135
-0.890579295	-0.429685046	0.55838434	0.644279349	-1.009619563	1.182943894
-0.037654193	-0.697610721	0.809182183	0.155139076	-0.646474396	0.974811128
0.630843873	-0.540868104	0.615570515	-0.036850849	-0.258556148	0.419166634
0.809513962	-0.039316062	0.021050842	0.16794309	-0.279461777	0.23058549
0.604314145	0.336806885	-0.403924283	0.468158606	-0.212713211	0.063955435
0.410990811	0.29472737	-0.336874397	0.288630502	0.29560601	-0.459818445
0.443580261	0.103969526	-0.122213021	0.042436018	0.343043088	-0.415467541
0.49892528	0.07693443	-0.102376207	0.039268468	0.112882196	-0.082551068
0.45132478	0.187297702	-0.203035511	0.173131325	-0.03430607	0.083865745
0.362387614	0.266732448	-0.260588372	0.258293386	-0.17883635	0.196440611
0.30652637	0.30731524	-0.297794209	0.085950295	0.037200975	-0.036782728
0.268218483	0.323604078	-0.314737078	0.043460218	0.373133962	-0.301173691
0.20715123	0.312645785	-0.311363404	0.05163724	0.412493756	-0.317433855
0.194307459	0.256210413	-0.268413295	-0.045818164	0.230643532	-0.223548189
0.317756601	0.183211192	-0.18602104	-0.039992685	-0.158481188	0.06926756
0.44883858	0.191103333	-0.172262931	-0.012283592	-0.413695208	0.327127685
0.479052808	0.202299551	-0.184619725	-0.132464618	-0.25323419	0.236285072
0.416050059	0.180322746	-0.190649601	-0.187733947	-0.055133619	0.090331185
0.366361531	0.141615616	-0.172939885	-0.177392906	-0.038000963	0.097178089
0.395057228	0.018855131	-0.054844095	-0.337979135	0.073966028	-0.056370446
0.379977243	-0.152356371	0.106971817	-0.427126944	0.040437406	-0.082487269
0.342982963	-0.343551008	0.309177022	-0.253612129	-0.219912481	0.163090625
0.216135022	-0.503448718	0.490082327	-0.343389657	-0.057402244	-0.112702032
-0.087488935	-0.595250406	0.583454966	-0.439325905	0.09111495	-0.319796294
-0.433425461	-0.703140014	0.696615946	-0.454610036	0.198891628	-0.382086921
-0.833850373	-0.916991648	0.918490181	-0.47451792	0.637851795	-0.68200264
-1.48149469	-1.214519549	1.204627088	-0.512362243	1.404424574	-1.078691776
-2.201604598	-1.521940221	1.504048319	-0.264016884	1.657999948	-0.655556564
-2.554333887	-1.763606907	1.776289167	-0.091049979	1.638421816	-0.350024509
-2.650930126	-1.815028649	1.846919858	0.102924535	1.653581901	-0.848854861
-2.822942902	-1.549059916	1.558190538	0.89584664	1.293407821	-1.074854494
-2.304800825	-1.223287955	1.19048886	1.89524927	0.719053689	-0.456107163
-0.595061851	-0.975046454	0.939565695	2.60022148	0.289469413	0.217224931
1.086356007	-0.701390768	0.66552991	1.865846447	0.187295262	-0.869062323
1.779606245	-0.429918444	0.344198999	0.860163192	0.252658162	-1.876778275
1.786289622	-0.185746663	0.09023904	0.861572823	0.197664465	-1.227891302
1.467809685	0.071358207	-0.085606616	0.87632114	0.321196981	-0.694193501
0.961165455	0.354584176	-0.250310944	0.544763642	0.263652529	-0.692753288
0.660505489	0.600695483	-0.382937688	0.418800661	0.020027587	-0.457958409
0.683635829	0.79313415	-0.51859655	0.573010835	-0.315562887	-0.126457374
0.710709462	0.989130867	-0.794253117	0.685521891	-0.320100658	-0.158211179
0.613496501	1.247143463	-1.153413502	0.570675958	0.208944216	-0.447904491
0.345180095	1.568343214	-1.542159413	0.309669348	0.584590181	-0.528063185
-0.053307091	1.895175898	-1.881369299	0.304007205	0.885425131	-0.381407372
-0.498337434	2.121227133	-2.103871934	0.254705641	0.98375031	-0.246366629
-0.865505914	2.245448346	-2.268059321	-0.207143256	0.475364982	0.18991297
-0.654119623	2.228268198	-2.298564756	-1.204786347	-1.014565565	1.394020751
0.323368363	1.918696916	-1.991824678	-2.33884746	-3.154767527	3.331394143
1.127094883	1.086902874	-1.162128035	-3.322825577	-3.661296105	3.803885106
0.823122517	-0.195967021	0.142551856	-3.244711863	-2.623124269	2.565036674
-0.21319154	-1.194342534	1.197996218	-1.57362902	-1.927516006	1.704092413
-0.844304576	-1.342838987	1.376308458	-0.640208764	-0.421945961	0.224413341
-1.087696276	-0.902405757	0.958418955	-0.376323653	1.141421256	-1.319296787
-0.909404963	-0.488329219	0.532222284	0.433248975	-0.235156502	0.116428429
-0.343305593	-0.556837315	0.585154953	0.799183814	-0.941906054	1.028290659
0.331009284	-0.790381863	0.863527899	0.468118892	-0.310721904	0.540030481
0.676124288	-0.587057761	0.666198884	0.21699989	-0.228619353	0.391184314
0.712771833	-0.068181222	0.071920207	0.147022531	-0.229876577	0.234074873
0.633145706	0.235428598	-0.283925939	0.2616137	-0.150686945	0.012260687
0.540763543	0.222100701	-0.25282423	0.268353853	0.14366304	-0.302368962
0.496723032	0.169735638	-0.164880401	0.147764632	0.231500594	-0.299767576
0.515159732	0.17573831	-0.173552955	0.074241433	0.047586184	-0.079653195
0.51664166	0.179957793	-0.205019472	0.184469041	-0.045792734	0.070761982
0.382148652	0.255961275	-0.283073062	0.207505333	0.043565956	0.008324176
0.244454529	0.345545405	-0.356746689	0.035556055	0.161345771	-0.187233334
0.19672188	0.343745136	-0.337729617	0.088986226	0.105562291	-0.110371959
0.227129489	0.281461274	-0.249544903	0.217238178	0.041669644	-0.000648483
0.240869298	0.223158317	-0.192930514	-0.01794383	0.28401641	-0.318017106
0.257412297	0.165144726	-0.158824465	-0.105223528	0.186698207	-0.265224317
0.283951097	0.166550161	-0.159010035	-0.045891117	-0.206953222	0.169754256
0.323240095	0.203726717	-0.182202453	0.025491874	-0.383905725	0.415126234
0.355135819	0.228385775	-0.208211959	-0.07163867	-0.095396933	0.147098311
0.357786576	0.224956481	-0.230199344	-0.215431422	0.089660963	-0.054095781
0.364760531	0.150511887	-0.173575872	-0.29420019	0.00983914	0.02341078
0.34360782	0.005918632	-0.028068759	-0.435667874	-0.026945694	0.041046292
0.302519299	-0.21974218	0.198606554	-0.630313822	0.087015731	-0.216903339
0.217493276	-0.470254136	0.442340324	-0.490980346	-0.078987692	-0.184040039
-0.023222309	-0.656067233	0.601617293	-0.262457728	-0.227410539	0.010640264
-0.279202005	-0.843211322	0.805517531	-0.338041993	0.110343933	-0.239478302
-0.703322708	-1.03723562	1.05412788	-0.617333902	0.958218159	-0.947037323
-1.521528148	-1.261884803	1.258049387	-0.611161658	1.694655429	-1.211842781
-2.230655695	-1.565168697	1.554166042	-0.236811319	1.716922389	-0.585738152
-2.519090495	-1.806687382	1.839742745	0.072756754	1.532380734	-0.236511035
-2.756516319	-1.766517409	1.811565111	0.442094955	1.416094597	-0.668600391
-3.015678588	-1.470062601	1.456673586	0.938183382	1.235072805	-1.294094998
-2.406399691	-1.183745907	1.084421114	1.803054482	0.713287193	-0.724292653
-0.523602547	-0.95501322	0.838696222	2.482636857	0.31555125	-0.020459298
1.308864155	-0.701135192	0.60207352	1.947842195	0.194131589	-0.670173264
2.035469531	-0.402901007	0.29510679	0.932191807	0.142983871	-1.536535138
1.985415006	-0.137928122	0.055678819	0.779094405	0.254885665	-1.144884949
1.548455732	0.113798346	-0.093375582	0.798158948	0.360141258	-0.718282465
0.91603448	0.41929868	-0.293963009	0.667735835	0.226169006	-0.620948441
0.62591621	0.674274055	-0.471370161	0.623873365	0.02528591	-0.534702042
0.636668213	0.846671264	-0.648465578	0.599045438	-0.367201731	-0.461600962
0.568280486	1.021457598	-0.931821857	0.46323666	-0.0967053	-0.544137012
0.427481641	1.288624142	-1.269817986	0.362471323	0.478600112	-0.459404482
0.190491854	1.629412923	-1.633037445	0.38365017	0.519355983	-0.09985866
-0.19154045	1.948754607	-1.946480833	0.328369127	0.726534439	-0.105334345
-0.527683413	2.117799533	-2.118967789	0.138889318	0.85947577	-0.156554395
-0.606273291	2.15744964	-2.196920177	-0.416629711	0.355566009	0.273028808
-0.250483977	2.131029454	-2.202157037	-1.349874538	-1.334182487	1.690646877
0.45979452	1.846293352	-1.939994619	-2.464373103	-3.314107441	3.434953195
1.010135023	0.930334893	-1.026164326	-3.472974098	-3.318427108	3.381662931
0.881502327	-0.443235871	0.405559994	-3.127357337	-2.601270874	2.52907811
0.208055452	-1.380395974	1.39116397	-1.168123653	-2.292359031	2.108377661
-0.355130339	-1.434073211	1.460643261	-0.220313749	-0.488977959	0.291129429
-0.969486462	-0.840343447	0.9203941	-0.250857534	1.788108263	-2.050650683
-1.296902708	-0.266687599	0.392832696	0.288305261	0.391606346	-0.64153204
-0.909086987	-0.335517345	0.439627236	0.804846625	-1.381115687	1.417386613
-0.062669826	-0.712526459	0.80796777	0.459826631	-0.925395959	1.218797636
0.575645622	-0.659290388	0.752930274	0.156408992	-0.183181653	0.435528957
0.776970029	-0.131516107	0.150890716	0.115433309	-0.09228491	0.146338713
0.699072292	0.283470276	-0.335290199	0.260189688	-0.083237867	-0.005615371
0.517301627	0.288944172	-0.332666395	0.232153448	0.257055909	-0.412246809
0.412622867	0.180132774	-0.201627341	0.100345561	0.237886137	-0.34609093
0.396674416	0.193273944	-0.208777317	0.131563256	-0.01845068	0.006938573
0.424301283	0.25144621	-0.26364987	0.114760255	-0.028811945	0.019271817
0.450012466	0.24491252	-0.271740186	0.039726757	0.137537765	-0.166210466
0.39393133	0.260346981	-0.287275124	0.183008647	0.053412281	-0.013911678
0.354656322	0.312935322	-0.307927766	0.271149019	-0.030485467	0.133129861
0.362308313	0.320025854	-0.295819148	0.080358247	0.168241439	-0.140154511
0.322852238	0.293297438	-0.288245491	-0.091472839	0.31094633	-0.353700761
0.273299317	0.266670852	-0.280015104	-0.060999341	0.150864783	-0.192509496
0.286689066	0.227935353	-0.231991866	-0.037435997	-0.130627317	0.137994191
0.379860227	0.154938292	-0.145585174	-0.120195085	-0.296082876	0.328587743
0.444931259	0.133801092	-0.116886892	-0.154408615	-0.20699005	0.22582505
0.43188827	0.152198016	-0.150123451	-0.219230692	0.054623829	-0.026277821
0.422833436	0.086842564	-0.116728632	-0.281724083	0.125837031	-0.086629562
0.478028924	-0.088494757	0.044876867	-0.337532274	0.033661201	-0.023302163
0.461619576	-0.257925741	0.223357863	-0.351303534	-0.075414344	-0.002670215
0.306030926	-0.386460441	0.369316663	-0.336342169	-0.126203153	-0.073712135
0.056983116	-0.496169142	0.480564143	-0.205761434	-0.215237809	0.017071207
-0.233046715	-0.613699947	0.582929192	-0.305398095	-0.044635192	-0.11137823
-0.52829185	-0.780418965	0.757180202	-0.529789821	0.44439219	-0.5805154
-0.98484156	-1.011834013	1.018587323	-0.540787915	1.030292327	-0.990624366
-1.772087524	-1.284367752	1.2806564	-0.435817113	1.572455745	-1.083792923
-2.406179019	-1.608920761	1.588740562	-0.241179356	1.74916763	-0.599806631
-2.56507001	-1.831454711	1.859563793	0.08794555	1.58624669	-0.255382043
-2.777077517	-1.72749025	1.773067842	0.37175445	1.387718628	-0.881311256
-2.863299767	-1.406140287	1.380461898	1.058056596	0.9348936	-1.057462325
-1.73140128	-1.136097859	1.060903625	2.009856439	0.483321502	-0.317097411
0.213721406	-0.889429963	0.821479936	2.382249714	0.320517552	-0.096430679
[truncated: 4,001 more rows]
